# Supplementary material for: A multicenter prospective clinical trial reveals cell-free DNA methylation markers for early esophageal cancer
Source: J Clin Invest. 2025 Feb 25;135(8):e186816. doi: 10.1172/JCI186816 (PMC11996849; doi:10.1172/JCI186816)
Supplement: Supplemental tables 1-5 [file jci-135-186816-s212.xlsx]

## Sheet: Supplementary Table 1
Supplementary Table 1. The original qMSP data of samples in marker-discovery stage.N = 42. Esophageal cancer, 20 cases. Nomal individuals, 12 cases. Benign esophageal diseases, 10 cases.
No.	Sex	Age	Group	Stage	ACTB	Epo	MT-1A	Septin9
					Ct value	Ct value	Ct value	Ct value
S1	Male	40	Esophageal cancer	Ⅱ	30.95	32.27	41.34	36.47
S2	Male	44	Esophageal cancer	Ⅲ	29.91	37.21	42.21	44.6
S3	Female	59	Esophageal cancer	Ⅳ	31.76	36.99	42.84	43.01
S4	Female	40	Esophageal cancer	Ⅲ	31.05	33.36	43.43	36.15
S5	Female	47	Esophageal cancer	Ⅲ	29.82	41.32	36.99	36.33
S6	Male	41	Esophageal cancer	0	30.42	43.76	35.85	30.97
S7	Male	50	Esophageal cancer	Ⅱ	28.94	36.06	41.69	33.8
S8	Male	54	Esophageal cancer	Ⅳ	29.7	36.1	40.23	41.45
S9	Male	43	Esophageal cancer	Ⅳ	27.96	37.55	43.42	34.91
S10	Male	43	Esophageal cancer	0	30.28	42.51	37.97	32.68
S11	Male	57	Esophageal cancer	Ⅰ	30.45	37.5	44.38	44.45
S12	Female	45	Esophageal cancer	Ⅱ	29.06	37.72	34.4	43.33
S13	Female	43	Esophageal cancer	Ⅱ	28.72	31.03	33.29	40.47
S14	Male	40	Esophageal cancer	Ⅳ	30.39	44.16	32.74	33.39
S15	Female	41	Esophageal cancer	Ⅰ	27.14	35.5	31.96	41.43
S16	Female	58	Esophageal cancer	Ⅰ	27.49	43.01	34.83	36.78
S17	Female	42	Esophageal cancer	Ⅰ	27.09	41.35	32.84	33.52
S18	Male	54	Esophageal cancer	Ⅲ	29.78	44.4	44.05	31.24
S19	Female	45	Esophageal cancer	0	28.01	41.5	42.31	37.28
S20	Female	59	Esophageal cancer	0	28.45	31.82	33.73	41.91
S21	Male	56	Normal	/	31.11	45	45	45
S22	Female	46	Normal		29.35	45	45	45
S23	Male	48	Normal		26.63	45	45	45
S24	Female	41	Normal		30.57	45	45	40.35
S25	Female	60	Normal		26.78	45	45	45
S26	Female	58	Normal		27.05	45	45	45
S27	Male	60	Normal		30.78	45	45	44.09
S28	Male	58	Normal		27.89	45	45	45
S29	Male	57	Normal		31.43	45	45	43.45
S30	Male	57	Normal		27.66	45	42.56	45
S31	Male	57	Normal		29.38	44.81	40.38	40.1
S32	Female	49	Normal		31.87	45	44.55	45
S33	Female	48	Benign esophageal diseases		28.37	45	45	45
S34	Female	46	Benign esophageal diseases		29.12	45	45	45
S35	Male	40	Benign esophageal diseases		31.8	45	45	45
S36	Female	59	Benign esophageal diseases		27.54	45	45	45
S37	Male	50	Benign esophageal diseases		27.72	45	45	45
S38	Male	58	Benign esophageal diseases		31.78	45	45	42.37
S39	Female	56	Benign esophageal diseases		30.69	45	45	40.79
S40	Male	42	Benign esophageal diseases		28.45	45	40.46	45
S41	Female	41	Benign esophageal diseases		31.76	45	44.6	45
S42	Male	30	Benign esophageal diseases		28.46	45	45	43.25

## Sheet: Supplementary Table 2
Supplementary Table 2. The original qMSP data of samples in model-verification stage.N = 297.
No.	Sex	Age	Group	Stage	ACTB	Epo	MT-1A	Septin9
					Ct value	Ct value	Ct value	Ct value
S1	Male	65	Esophageal cancer	Ⅱ	27.15	45	43.5	37.52
S2	Female	71	Esophageal cancer	Ⅲ	27.65	39.9	38.98	36.96
S3	Male	57	Esophageal cancer	Ⅰ	29.38	45	43.21	39.14
S4	Male	58	Esophageal cancer	Ⅲ	30.36	37.09	35.76	40.03
S5	Male	65	Esophageal cancer	Ⅲ	28.94	38.74	45	45
S6	Female	60	Esophageal cancer	Ⅲ	29.26	45	43.87	42.31
S7	Male	70	Esophageal cancer	Ⅲ	28.9	36.93	41.66	38.81
S8	Male	77	Esophageal cancer	Ⅲ	26.98	37.08	35.81	35.32
S10	Male	71	Esophageal cancer	Ⅲ	28.6	38.55	38.45	35.71
S11	Female	53	Normal	/	27.65	45	40.07	44.12
S12	Female	64	Esophageal cancer	Ⅲ	28.21	35.77	39.33	35.4
S13	Male	57	Normal	/	29.22	45	39.62	45
S14	Female	57	Normal	/	28.36	45	40.4	45
S15	Male	59	Normal	/	28.65	45	40.33	44.36
S16	Male	59	Esophageal cancer	Ⅲ	28.34	45	39.54	44.81
S17	Male	43	Esophageal cancer	Ⅲ	28.59	39.91	43.58	45
S18	Male	60	Esophageal cancer	Ⅲ	28.73	39.29	40.34	37.19
S19	Male	58	Normal	/	28.94	45	40.48	39.32
S20	Female	57	Normal	/	28.94	45	40.86	37.79
S21	Female	56	Esophageal cancer	Ⅱ	28.91	45	39.12	40.14
S22	Female	56	Normal	/	28.84	45	39.56	38.29
S23	Male	60	Normal	/	28.14	45	45	39.87
S24	Male	59	Esophageal cancer	Ⅱ	29.13	39.56	38.06	37.81
S25	Male	58	Esophageal cancer	Ⅲ	28	37.17	39.83	37.22
S27	Female	67	Esophageal cancer	Ⅲ	27.49	45	40.95	37.4
S30	Male	51	Normal	/	30.2	45	45	40.43
S31	Male	49	Normal	/	28.96	45	41.14	45
S32	Male	52	Normal	/	29.14	45	44.9	45
S33	Male	54	Normal	/	30.03	45	38.76	45
S35	Male	61	Esophageal cancer	Ⅲ	27.02	36.07	36.02	34.19
S36	Male	63	Esophageal cancer	Ⅲ	28.26	40.48	37.18	40.11
S37	Male	60	Normal	/	28.7	45	41.52	44.37
S38	Male	60	Normal	/	29.46	45	38.51	36.99
S39	Female	60	Normal	/	28.65	40.5	38.21	37.36
S40	Female	53	Normal	/	29.08	45	39.09	41.89
S41	Male	61	Esophageal cancer	Ⅰ	29.35	45	37.44	38.39
S42	Male	69	Esophageal cancer	Ⅲ	29.03	38.36	40.47	38.33
S44	Male	71	Esophageal cancer	Ⅳ	29.79	45	40.67	37.29
S47	Female	59	Normal	/	30.66	45	45	42.94
S48	Male	55	Esophageal cancer	Ⅱ	30.18	36.77	37.8	45
S49	Male	54	Esophageal cancer	Ⅲ	29.64	40.24	43.46	37.39
S51	Male	44	Normal	/	30.44	45	42.26	40.63
S52	Male	50	Esophageal cancer	Ⅳ	29.85	45	38.03	34.43
S54	Female	66	Esophageal cancer	Ⅲ	30.23	38.93	37.59	36.47
S55	Male	51	High-grade Intraepithelial neoplasia	0	30.65	37	35.92	36.02
S56	Female	56	Esophageal cancer	Ⅰ	29.44	45	37.97	41.91
S57	Male	63	Esophageal cancer	Ⅲ	31.19	45	45	45
S58	Male	45	Normal	/	28.1	45	39.73	45
S59	Male	47	Normal	/	30.33	45	45	45
S60	Female	47	Normal	/	29.6	45	40.04	45
S61	Male	59	Normal	/	27.5	45	38.65	41.62
S62	Male	55	Esophageal cancer	Ⅳ	29.95	45	38.6	34.75
S63	Male	53	Normal	/	30.46	45	40.06	40.65
S64	Female	50	Normal	/	29.08	45	45	45
S65	Female	49	Normal	/	28.61	45	40.28	45
S66	Female	54	Normal	/	28.81	45	45	41.23
S67	Male	39	Normal	/	30.67	45	45	45
S70	Male	30	Normal	/	30.14	45	39.89	45
S71	Male	68	Esophageal cancer	Ⅱ	29.29	37.7	35.8	45
S72	Male	58	Esophageal cancer	Ⅱ	29.85	40.2	39.98	45
S73	Male	47	Normal	/	30.38	45	40.58	45
S75	Female	63	High-grade Intraepithelial neoplasia	0	28.52	39.1	36.98	38.39
S77	Male	55	Esophageal cancer	Ⅲ	29.36	38.71	38.07	41.53
S78	Male	42	Normal	/	28.29	45	40.21	45
S80	Male	68	Esophageal cancer	Ⅲ	28.1	45	38.02	40.4
S81	Male	64	Esophageal cancer	Ⅲ	28.53	38.48	38.1	36.43
S82	Male	40	Normal	/	29.11	45	45	42.88
S84	Female	60	Esophageal cancer	Ⅲ	26.06	45	38.02	37.48
S85	Male	60	Esophageal cancer	Ⅲ	28.23	39.89	38.34	38
S87	Male	55	Normal	/	29.24	45	45	45
S88	Male	42	Normal	/	28.67	45	41.55	45
S89	Female	63	Esophageal cancer	Ⅳ	29.13	36.33	36.79	36.32
S90	Male	58	Esophageal cancer	Ⅳ	29.21	37.37	35.86	37.24
S91	Male	67	Esophageal cancer	Ⅰ	28.59	45	37.18	36.76
S92	Female	64	Esophageal cancer	/	28.92	45	39.05	36.61
S93	Male	65	Normal	/	30.1	45	41.23	38.68
S94	Female	62	Normal	/	28.54	45	45	37.84
S95	Male	68	Esophageal cancer	/	28.7	37.28	36.03	36.24
S96	Female	62	Normal	/	29.98	36.61	45	36.64
S97	Female	70	Esophageal cancer	Ⅲ	28.66	42.61	35.66	34.2
S98	Female	68	Esophageal cancer	Ⅰ	28.14	37.91	38.31	36.56
S99	Male	71	Esophageal cancer	Ⅱ	29.18	45	37.55	36.22
S100	Female	58	Esophageal cancer	Ⅱ	29.2	34.41	32.88	37.24
S101	Male	65	Esophageal cancer	Ⅲ	30.38	40.29	38.42	45
S103	Male	73	Esophageal cancer	Ⅱ	27.56	34.44	34.48	32.38
S104	Male	62	Esophageal cancer	Ⅱ	29.06	40.69	40.84	37.66
S105	Male	63	Esophageal cancer	0	29.23	41.42	38.16	35.41
S106	Female	71	High-grade Intraepithelial neoplasia	Ⅰ	28.47	41.64	39.29	38.38
S107	Male	55	Esophageal cancer	Ⅲ	29.71	45	38.71	35.76
S108	Female	57	Esophageal cancer	0	28.2	42.14	36.1	39.15
S110	Female	70	Esophageal cancer	Ⅰ	29.07	37.74	37.19	36.87
S111	Female	69	Esophageal cancer	Ⅰ	28.48	45	40.64	40.22
S113	Male	59	Esophageal cancer	Ⅱ	28.09	38.41	36.94	37.47
S114	Female	65	Esophageal cancer	Ⅳ	26.43	36.09	33.25	36.26
S115	Male	74	Esophageal cancer	Ⅲ	27.85	39.06	41.1	37.88
S116	Male	65	Esophageal cancer	Ⅱ	28.5	34.85	34.44	33.62
S117	Male	61	Esophageal cancer	Ⅲ	29.06	39.91	36.56	34.82
S118	Female	72	Esophageal cancer	Ⅲ	28.4	35.19	35.59	36.04
S119	Female	76	Esophageal cancer	Ⅱ	28.75	45	38.21	37.16
S120	Female	68	Esophageal cancer	Ⅱ	30.29	45	34.08	36.12
S124	Male	65	Esophageal cancer	Ⅱ	29.66	40.3	38.68	36.8
S125	Female	74	Esophageal cancer	Ⅰ	30.57	39.14	39.83	40.08
S126	Male	56	Esophageal cancer	Ⅰ	30.6	40.15	38.37	41.68
S127	Male	65	Esophageal cancer	Ⅱ	29.99	39.44	37.55	38.55
S128	Male	64	Esophageal cancer	0	31.13	40.87	45	45
S130	Female	74	Esophageal cancer	Ⅲ	30.52	39.24	35.82	35.35
S133	Male	67	Esophageal cancer	Ⅰ	30.4	41.8	40.05	39.27
135	Male	51	Normal	/	34.63	45	45	39.75
S136	Male	66	Esophageal cancer	/	31.62	45	45	37.45
S137	Male	65	Esophageal cancer	/	31.55	34.83	36.83	33.01
S138	Female	73	Esophageal cancer	/	28.81	38.03	38.96	35.43
139	Female	65	Normal	/	29.94	45	45	44.11
140	Female	61	Normal	/	29.87	45	39.23	39.62
142	Female	55	Normal	/	29.11	45	39.97	38.07
143	Female	63	Normal	/	32.06	45	45	40.37
145	Male	65	Normal	/	29.09	45	41.64	45
146	Male	59	Normal	/	30.16	45	42.13	38.56
147	Female	68	Normal	/	29.9	45	39.14	38.98
S432	Male	47	Normal	/	28.49	45	45	42.59
149	Female	50	Normal	/	29.51	45	38.29	38.01
150	Male	64	Normal	/	29.91	45	45	45
151	Male	77	Normal	/	29.12	45	38.98	45
153	Female	67	Normal	/	30.58	45	45	39.21
155	Female	59	Normal	/	29.81	45	39.49	38.93
156	Male	61	Normal	/	29.7	45	39.74	42.15
157	Female	63	Normal	/	31.09	45	45	45
158	Female	63	Normal	/	30.78	45	40.23	45
159	Female	53	Normal	/	29.06	45	37.87	42.73
160	Female	68	Normal	/	28.97	45	41.31	38.52
161	Male	54	Normal	/	30.75	45	38.85	45
162	Male	50	Normal	/	31.07	45	44.94	39.58
164	Male	68	Normal	/	29.59	45	37.93	45
165	Male	50	Normal	/	28.58	45	39.37	45
166	Female	65	Normal	/	30.26	45	45	45
167	Female	61	Normal	/	30.2	45	39.18	45
168	Male	61	Normal	/	29.77	45	38.99	45
S169	Male	54	Esophageal cancer	/	28.59	36.71	36.8	38.12
170	Male	52	Normal	/	29.19	45	39.52	45
171	Female	51	Normal	/	29.1	45	38.71	45
172	Female	65	Normal	/	33.16	45	45	45
173	Female	68	Normal	/	30.03	45	37.65	45
174	Female	63	Normal	/	29.72	45	42.03	45
175	Male	62	Normal	/	30.66	45	45	38.19
176	Male	70	Normal	/	29.41	45	38.18	45
177	Female	50	Normal	/	29.34	45	40.64	43.89
178	Male	34	Normal	/	29.26	45	45	45
S179	Male	65	Esophageal cancer	/	28.27	40.32	39.44	45
180	Female	47	Normal	/	30.63	45	45	45
S182	Female	42	Normal	/	30.74	45	45	45
S184	Male	70	Other tumors	/	29.33	37.5	45	37.97
S185	Female	51	Esophageal cancer	/	29.74	39.13	34.85	39.21
S187	Female	56	Normal	/	33.01	45	45	41.37
S188	Male	49	Normal	/	29.31	45	40.25	40.6
S189	Male	40	Normal	/	31.09	45	41.42	38.71
S190	Female	46	Normal	/	32.69	45	45	38.97
S191	Female	45	Normal	/	30.13	45	39.02	38.95
S192	Male	63	Esophageal cancer	/	29.07	39.63	38.1	36.74
S193	Male	54	Normal	/	30.83	45	45	39.41
S194	Female	34	Normal	/	30.23	45	45	39.68
S195	Female	55	Normal	/	29.82	45	45	43.75
S196	Male	48	Normal	/	30.41	45	45	45
S197	Male	59	Normal	/	30.71	45	45	40.36
S198	Male	64	Esophageal cancer	/	30.17	39.39	38.95	36.33
S199	Male	73	Esophageal cancer	0	29.91	39.28	38.83	36.54
S200	Female	54	Esophageal cancer	/	29.15	39.86	38.71	36.47
S201	Male	61	Normal	/	29.73	45	45	45
S202	Female	49	Normal	/	29.83	45	45	40.04
S203	Male	70	High-grade Intraepithelial neoplasia	/	29.59	40.98	45	42
S204	Male	32	Normal	/	29.65	45	45	45
S205	Female	56	Normal	/	30.06	45	45	45
S206	Male	65	Esophageal cancer	/	29.36	37.92	36.34	37.99
S207	Male	52	Normal	/	30.35	45	45	45
S208	Male	65	Esophageal cancer	/	29.04	38.01	35.25	36.86
S209	Male	52	Normal	/	30.71	45	40.75	37.77
S210	Female	45	Normal	/	31.7	45	41.74	39.97
S211	Male	56	Normal	/	29.75	45	43.81	40.42
S212	Male	44	Normal	/	31.21	45	45	45
S213	Male	59	Normal	/	31.23	45	45	39.68
S214	Male	47	Normal	/	30.46	45	45	40.1
S215	Male	55	Normal	/	31.53	45	45	42.09
S216	Male	46	Normal	/	28.48	45	43.95	38.34
S217	Male	52	Normal	/	29.8	45	45	44
S218	Female	43	Normal	/	29.25	45	45	44.88
S219	Female	53	Normal	/	32.34	44.87	45	45
S220	Female	45	Normal	/	32.31	45	45	40.03
S221	Female	40	Normal	/	31.41	45	41.73	39.32
S222	Male	45	Normal	/	30.78	45	45	45
S223	Male	51	Normal	/	29.52	45	44.82	39.33
S224	Male	56	Normal	/	30.03	45	45	42.63
S227	Female	52	Normal	/	30.52	45	45	42.66
S229	Male	60	Normal	/	28.38	45	45	39.15
S231	Male	56	Normal	/	29.59	45	39.86	42.33
S233	Male	54	Normal	/	29.77	45	41.73	39.36
S234	Male	45	Normal	/	28.36	45	41.14	45
S235	Female	50	Normal	/	28.59	45	40.71	41.74
S236	Male	53	Normal	/	29.31	45	39.4	37.77
S237	Male	37	Normal	/	28.24	45	38.03	37.63
S238	Male	29	Normal	/	28.48	45	45	45
S239	Female	40	Normal	/	29.28	45	45	40.02
S241	Male	41	Normal	/	27.7	45	38.91	40.95
S242	Female	52	Normal	/	28.63	45	40.81	45
S243	Female	53	Normal	/	28.14	45	45	39.98
S245	Female	52	Normal	/	27.82	45	39.08	45
S246	Female	40	Normal	/	28.1	45	45	43.06
S247	Male	55	Normal	/	29.7	45	40.83	45
S248	Female	47	Normal	/	30.78	45	45	45
S249	Female	45	Normal	/	29.87	45	40.24	41.27
S250	Male	56	Normal	/	29.7	45	45	45
S251	Male	52	Normal	/	29.61	45	39.83	40.52
S252	Male	53	Normal	/	29.73	45	41.18	39.51
S253	Male	45	Normal	/	30.22	45	39.6	38.68
S254	Female	54	Normal	/	29.96	45	39.68	40.25
S255	Female	37	Normal	/	29.25	45	45	40.76
S257	Female	54	Normal	/	29.74	45	39.72	39.36
S260	Female	29	Normal	/	29.6	45	45	45
S261	Female	44	Normal	/	30.36	45	38.75	43.37
S262	Male	41	Normal	/	32.06	45	38.67	40.39
S263	Female	68	Normal	/	28.57	45	40.21	45
S264	Male	72	Normal	/	28.69	45	37.57	39.66
S265	Female	62	Normal	/	28.44	43.72	39.72	38.53
S267	Male	60	Normal	/	28.37	45	40.52	39.16
S268	Male	37	Normal	/	27.86	45	45	45
S269	Female	41	Normal	/	27.6	45	43.12	37.85
S270	Female	67	Normal	/	28.2	45	45	45
S271	Female	57	Normal	/	28.48	45	42.64	42.59
S272	Male	58	Esophageal cancer	Ⅳ	27.71	40.83	36.69	38.27
S273	Female	55	Normal	/	27.98	45	40.86	45
S274	Male	39	Normal	/	27.66	45	39.62	38.72
S276	Female	65	Esophageal cancer	/	28.68	43.39	38.4	34.62
S277	Male	80	Normal	/	28.48	45	41.45	40.72
S279	Male	70	Normal	/	28.41	45	40.53	38.76
S280	Female	45	Normal	/	29.06	45	45	39.36
S281	Female	50	Normal	/	29.06	45	45	45
S282	Female	66	Normal	/	30.24	45	45	45
S283	Female	54	Normal	/	29.27	45	45	45
S284	Male	20	Normal	/	28.11	45	45	45
S286	Female	55	Normal	/	28.29	45	45	45
S287	Female	56	Normal	/	27.41	45	40.47	38.15
S288	Female	60	Normal	/	31.2	45	45	41.85
S289	Female	48	Normal	/	27.71	44.07	45	45
S290	Female	44	Normal	/	28.23	45	40.47	39.88
S291	Female	65	Normal	/	28.08	45	40.17	45
S292	Female	49	Normal	/	27.47	45	40.76	38.52
S293	Male	69	Esophageal cancer	/	27.59	37.78	36.23	34.43
S295	Male	57	Esophageal cancer	/	28.24	38.4	38.29	36.43
S297	Male	64	Normal	/	29.99	45	45	39.64
S298	Female	51	Normal	/	28.8	45	45	45
S299	Female	47	Normal	/	27.53	45	38.33	38.67
S300	Female	45	Normal	/	27.64	45	37.79	40.22
S301	Female	54	Normal	/	30.63	45	45	41.99
S302	Female	47	Normal	/	30.04	45	41.31	45
S304	Female	56	Normal	/	29.34	45	45	45
S305	Female	30	Normal	/	30.31	45	45	40.99
S306	Male	55	Normal	/	29.21	45	40.32	45
S307	Male	60	Normal	/	28.59	45	39.31	45
S308	Female	64	Normal	/	28.05	45	45	45
S309	Male	61	Normal	/	28.44	45	45	39.16
S310	Female	53	Normal	/	31.04	45	45	45
S311	Male	57	Normal	/	29.42	45	45	39.53
S313	Female	52	Normal	/	28.76	45	37.77	45
S314	Female	65	Normal	/	29.51	45	39.89	41.13
S315	Male	52	Esophageal cancer	/	29.24	41.42	38.18	35.9
S318	Male	55	High-grade Intraepithelial neoplasia	Ⅱ	28.17	45	37.38	35.82
S320	Female	56	Normal	/	28.69	45	40.95	36.04
S321	Male	56	Normal	/	28.97	45	45	45
S322	Male	61	Esophageal cancer	/	28.5	45	38.36	36.03
S324	Male	53	Normal	/	29.66	45	45	39.29
S325	Female	49	Normal	/	29.38	45	45	39.97
S326	Male	51	Normal	/	29.33	45	39.15	39.54
S327	Female	55	Normal	/	29.91	45	39.27	40.72
S328	Male	49	Normal	/	29.66	45	40.24	39.55
S329	Female	56	Normal	/	28.65	41.56	36.44	35.11
S330	Male	52	Normal	/	28.73	45	38.74	40.25
S331	Female	57	Other tumors	/	29.65	45	39.34	40.1
S332	Male	58	Normal	/	29.13	45	45	45
S334	Female	56	Other tumors	/	28.29	45	39.29	37.61
S335	Male	73	Other tumors	/	29.38	42.99	45	45
S336	Male	53	Normal	/	29.57	45	45	45
S337	Female	52	Normal	/	29.91	43.37	40.33	45
S338	Male	48	Normal	/	29.14	45	45	39.45
S339	Female	68	Normal	/	28.64	45	38.57	39.11
S340	Male	50	Normal	/	28.52	45	45	40.44
S341	Female	56	Normal	/	29.88	45	45	39.72
S342	Male	43	Normal	/	28.94	45	45	38.08
S343	Female	56	Esophageal cancer	/	29.01	40.49	39.56	37.69
c203	Female	64	Other tumors	/	28.47	45	45	37.47
C204	Male	62	Other tumors	/	29.61	45	43.03	45
C207	Male	53	Other tumors	/	29.14	45	45	45
C209	Male	56	Other tumors	/	28.24	45	45	45
C215	Female	66	Other tumors	/	27.98	45	45	38.29
C216	Male	65	Other tumors	/	28.95	45	38.32	38.17
C222	Male	55	Other tumors	/	28.53	45	40.54	39.25
C229	Male	65	Other tumors	/	29.04	45	45	45
C233	Female	32	Other tumors	/	28.99	45	45	45
C234	Male	52	Other tumors	/	28.44	45	44.75	39.82
C245	Female	57	Other tumors	/	28.99	45	45	45
C254	Female	64	Other tumors	/	28.99	45	45	45

## Sheet: Supplementary Table 3
Supplementary Table 3. The original qMSP data of samples in clinical-validation stage.N = 1429.
No.	Sex	Age	diagnosed/diagnosing group	pathology group	Stage	ACTB	Epo	MT_1A	Septin9
						Ct value	Ct value	Ct value	Ct value
S1	Male	56	Diagnosing	Esophageal cancer	III	27.78	37.5	34.73	35.85
S2	Male	63	Diagnosing	Esophageal cancer	I	29.25	34.16	45	45
S3	Female	57	Diagnosing	Esophageal cancer	Unknown	27.45	34.97	45	36.86
S4	Male	67	/	gastric cancer	/	26.28	45	45	45
S5	Female	72	Diagnosing	Esophageal cancer	0	28.15	34.92	45	35.37
S6	Female	70	Diagnosed	Esophageal cancer	II	28.19	45	45	36.73
S7	Male	57	Diagnosing	Esophageal cancer	III	28.22	45	45	37.77
S8	Male	64	Diagnosing	Esophageal cancer	III	29.24	34.27	34.1	45
S9	Male	53	Diagnosed	Esophageal cancer	I	27.39	34.1	45	45
S10	Male	53	Diagnosing	Esophageal cancer	II	28.59	35.8	45	36.78
S11	Male	54	Diagnosing	Esophageal cancer	III	26.24	45	45	45
S12	Male	51	Diagnosed	Esophageal cancer	III	28.58	45	45	36.93
S13	Male	68	Diagnosing	Esophageal cancer	IV	28.91	36.42	35.2	36.5
S14	Female	55	Diagnosed	Esophageal cancer	III	28.47	34.12	45	35.07
S15	Male	60	Diagnosed	Esophageal cancer	III	28.51	34.86	45	34.73
S16	Male	54	Diagnosing	Esophageal cancer	I	26.24	45	45	45
S17	Male	72	Diagnosing	Esophageal cancer	III	29.15	33.49	45	45
S18	Male	61	Diagnosing	Esophageal cancer	IV	29.12	35.05	45	45
S19	Male	59	Diagnosing	Esophageal cancer	II	28.38	35.29	45	36.77
S20	Male	62	/	gastric cancer	/	28.36	45	45	34.74
S21	Male	69	Diagnosing	Esophageal cancer	I	26.46	45	45	45
S22	Male	68	/	gastric cancer	/	29.15	45	45	35.51
S23	Male	60	Diagnosing	Esophageal cancer	IV	28.51	37.16	36.25	36.04
S24	Male	75	/	gastric cancer	/	26.24	45	45	45
S25	Male	71	Diagnosing	Esophageal cancer	II	28.08	45	36.49	37.06
S26	Male	74	Diagnosing	Esophageal cancer	II	28.63	34.41	34.2	35.07
S27	Male	59	Diagnosing	Esophageal cancer	II	29.07	45	45	35.12
S28	Male	71	/	gastric cancer	/	28.82	45	45	36.48
S29	Male	78	/	gastric cancer	/	26.32	45	45	45
S30	Male	58	Diagnosing	Esophageal cancer	II	29.04	45	45	35.37
S31	Female	67	Diagnosing	Esophageal cancer	III	27.71	45	37.21	38.14
S32	Male	71	Diagnosing	Esophageal cancer	II	26.88	45	37.04	45
S33	Male	72	Diagnosed	Esophageal cancer	III	28.34	35.61	32.05	45
S34	Male	59	Diagnosed	Esophageal cancer	IV	27.57	45	38.49	35.41
S35	Male	63	/	gastric cancer	/	27.3	38.41	45	45
S36	Male	75	Diagnosing	Esophageal cancer	III	27.11	36.65	36.79	38.95
S37	Male	71	Diagnosed	Esophageal cancer	III	26.14	32.21	30.18	31.26
S38	Male	63	Diagnosed	Esophageal cancer	III	28.19	39.35	38.26	37.86
S39	Male	50	/	gastric cancer	/	27.57	45	37.47	45
S40	Male	64	Diagnosing	Esophageal cancer	0	25.51	45	38.09	39.53
S41	Female	78	Diagnosing	Esophageal cancer	II	26.98	39.45	36.61	38.92
S42	Female	48	Diagnosing	benign esophageal diseases	NA	26.71	37.27	35.51	45
S43	Male	66	Diagnosing	Esophageal cancer	II	26.17	35.97	36.9	38.12
S44	Male	56	Diagnosing	Esophageal cancer	II	24.7	45	45	39.57
S45	Male	54	Diagnosing	Esophageal cancer	I	27.19	38.8	37.43	45
S46	Male	50	Diagnosing	Esophageal cancer	I	26.73	40.25	37.38	45
S47	Male	65	Diagnosing	Esophageal cancer	I	26.86	39.48	39.18	38.02
S48	Male	67	Diagnosed	Esophageal cancer	III	27.17	37.56	36.46	37.35
S49	Male	66	Diagnosing	Esophageal cancer	III	26.56	36.12	41.17	35.87
S50	Female	70	Diagnosing	Esophageal cancer	IV	27.2	41.44	45	45
S51	Male	68	Diagnosed	Esophageal cancer	II	27.23	35.02	34.3	34.22
S52	Female	55	/	gastric cancer	/	27.08	45	40.06	45
S53	Male	67	/	lung cancer	/	26.82	38.09	38.45	45
S54	Male	64	Diagnosing	Esophageal cancer	III	25.25	37.25	37.55	36.62
S55	Male	76	/	gastric cancer	/	26.98	41.39	37.33	45
S56	Male	73	Diagnosing	Esophageal cancer	I	26.33	45	45	45
S57	Male	82	Diagnosing	Esophageal cancer	IV	27.41	33.46	45	45
S58	Male	59	Diagnosing	Esophageal cancer	III	27.49	45	45	35.62
S59	Male	73	Diagnosing	Esophageal cancer	I	28.2	45	45	34.68
S60	Male	51	Diagnosing	Esophageal cancer	III	26.92	31.28	31.02	34.57
S61	Male	48	Diagnosing	Esophageal cancer	III	28.14	45	45	34.14
S62	Male	44	Diagnosed	Esophageal cancer	IV	27.75	35.06	34.88	35.26
S63	Male	47	Diagnosing	Esophageal cancer	IV	27.6	35.07	45	45
S64	Male	68	Diagnosing	Esophageal cancer	IV	26.84	45	34.07	36.42
S65	Male	51	Diagnosed	Esophageal cancer	III	25.69	33.32	45	34.45
S66	Male	65	Diagnosing	Esophageal cancer	II	26.36	45	45	45
S67	Male	69	Diagnosing	Esophageal cancer	I	25.61	32.99	45	45
S68	Male	73	Diagnosing	Esophageal cancer	III	28.48	32.68	32.47	33.47
S69	Male	53	Diagnosing	Esophageal cancer	IV	28.67	35.12	35.76	36.6
S70	Female	59	/	lung cancer	/	26.38	45	45	45
S71	Male	57	Diagnosing	Esophageal cancer	II	24.74	32	45	33.16
S72	Male	69	Diagnosed	Esophageal cancer	II	27.46	34.58	45	35.18
S73	Male	58	Diagnosing	Esophageal cancer	Unknown	28.31	45	45	34.04
S74	Female	68	Diagnosing	Esophageal cancer	I	26.34	45	45	45
S75	Male	66	Diagnosing	Esophageal cancer	IV	28.24	45	36.26	37.06
S76	Male	64	Diagnosing	Esophageal cancer	III	28.15	32.41	45	33.97
S77	Male	54	Diagnosing	Esophageal cancer	III	28.16	35.13	45	37.19
S78	Male	63	Diagnosing	Esophageal cancer	III	28.15	45	45	34.31
S79	Male	69	Diagnosing	Esophageal cancer	III	26.28	45	45	45
S80	Female	50	Diagnosing	Esophageal cancer	IV	27.19	33.74	45	45
S81	Male	57	Diagnosing	Esophageal cancer	I	27.01	33.89	45	45
S82	Male	58	Diagnosing	Esophageal cancer	III	30.63	45	34.44	36.74
S83	Male	65	Diagnosing	Esophageal cancer	IV	27.28	34	45	45
S84	Male	73	Diagnosed	Esophageal cancer	III	26.42	45	45	45
S85	Male	68	Diagnosing	Esophageal cancer	I	29.95	45	45	35.57
S86	Male	77	Diagnosing	Esophageal cancer	II	28.14	45	35.09	35.41
S87	Male	67	Diagnosing	Esophageal cancer	III	26.18	33.14	45	34.13
S88	Male	60	Diagnosing	Esophageal cancer	I	30.37	35.17	45	45
S89	Male	71	Diagnosing	Esophageal cancer	IV	30.61	35.48	45	45
S90	Male	68	/	gastric cancer	/	27.16	45	45	35.66
S91	Male	52	Diagnosed	Esophageal cancer	III	27.09	45	45	35.24
S92	Male	63	Diagnosing	Esophageal cancer	III	30.49	34.53	45	35.36
S93	Male	63	Diagnosing	Esophageal cancer	II	30.4	45	45	36.57
S94	Male	64	Diagnosing	Esophageal cancer	IV	30.77	36.68	34.89	37.25
S95	Male	63	Diagnosed	Esophageal cancer	I	25.58	45	37.35	45
S96	Male	50	Diagnosing	Esophageal cancer	II	27.37	37.41	33.98	34.8
S97	Male	58	Diagnosing	Esophageal cancer	IV	27.44	38.24	45	38.16
S98	Male	70	Diagnosing	Esophageal cancer	I	28.06	45	34.82	40.38
S99	Male	61	Diagnosing	Esophageal cancer	II	27.33	38.28	35.8	39.82
S100	Male	72	Diagnosed	Esophageal cancer	IV	25.91	45	45	38.17
S101	Female	49	/	lung cancer	/	26.49	45	38.49	45
S102	Male	68	/	lung cancer	/	26.27	40.05	37.85	45
S103	Female	69	/	lung cancer	/	30.82	45	45	45
S104	Male	75	Diagnosing	Esophageal cancer	0	25.55	38.4	40.89	45
S105	Male	59	Diagnosing	Esophageal cancer	II	27.72	37.43	45	45
S106	Male	52	Diagnosing	Esophageal cancer	III	27.24	37.04	38.13	40.09
S107	Male	78	/	gastric cancer	/	26.5	39.31	37.42	40.93
S108	Male	61	Diagnosing	Esophageal cancer	III	27.11	31.71	30.56	34.36
S109	Male	60	Diagnosing	Esophageal cancer	I	27.26	37.97	35.36	40.08
S110	Female	64	Diagnosed	Esophageal cancer	II	26.87	45	40.55	37.89
S111	Male	74	Diagnosing	Esophageal cancer	II	26.72	39.04	37.17	45
S112	Male	74	Diagnosing	Esophageal cancer	IV	27.46	32.69	32.97	34.67
S113	Male	67	Diagnosing	Esophageal cancer	II	28.26	33.8	32.99	36.36
S114	Male	68	Diagnosing	Esophageal cancer	II	30.59	36.03	45	36.43
S115	Male	63	Diagnosed	Esophageal cancer	III	30.73	36.49	45	45
S116	Female	70	/	lung cancer	/	26.37	45	45	45
S117	Male	80	Diagnosing	Esophageal cancer	II	31.07	45	45	36.13
S118	Male	64	Diagnosed	Esophageal cancer	II	29.69	45	34	34.89
S119	Male	69	Diagnosing	Esophageal cancer	II	26.33	45	45	30.52
S120	Male	60	Diagnosing	Esophageal cancer	II	26.3	29.34	45	45
S121	Male	65	Diagnosed	normal	NA	28.18	45	45	45
S122	Male	67	Diagnosing	Esophageal cancer	IV	28.21	36.02	33.6	34.52
S123	Male	63	Diagnosing	Esophageal cancer	I	27.75	38.72	34.76	45
S124	Male	60	/	gastric cancer	/	27.43	45	45	45
S125	Female	46	Diagnosed	Esophageal cancer	Unknown	28	36.97	32.21	39.7
S126	Male	54	Diagnosing	Esophageal cancer	III	28.17	38.99	32.7	45
S127	Male	66	Diagnosing	Esophageal cancer	III	28.29	34.26	30.74	36.52
S128	Male	78	Diagnosing	Esophageal cancer	III	26.34	36.61	33.18	39.22
S129	Male	67	Diagnosing	Esophageal cancer	III	27.03	45	45	45
S130	Male	57	Diagnosing	Esophageal cancer	II	27.77	45	32.11	45
S131	Female	62	Diagnosing	Esophageal cancer	I	29.59	45	34.09	45
S132	Male	66	Diagnosed	Esophageal cancer	Unknown	28.81	37.74	34.21	45
S133	Male	67	Diagnosing	Esophageal cancer	I	28.29	37.35	33.33	39.46
S134	Male	60	Diagnosing	Esophageal cancer	IV	28.51	35.27	33.16	33.66
S135	Male	60	Diagnosed	Esophageal cancer	III	28.3	38.28	31.78	45
S136	Male	68	Diagnosing	Esophageal cancer	III	27.66	35.69	33.23	38.47
S137	Male	64	Diagnosing	Esophageal cancer	IV	27.19	39.02	33.94	44.45
S138	Female	69	Diagnosing	Esophageal cancer	I	27.01	37.8	34.05	45
S139	Male	66	Diagnosed	normal	NA	27.7	45	45	45
S140	Male	76	Diagnosing	Esophageal cancer	III	27.9	41.96	34.14	45
S141	Female	74	Diagnosed	Esophageal cancer	III	28.45	45	34.94	36.44
S142	Male	71	Diagnosing	Esophageal cancer	III	28.15	45	35.25	35.73
S143	Male	71	/	gastric cancer	/	28.02	45	36.33	45
S144	Male	45	Diagnosing	Esophageal cancer	II	27.39	45	40.1	39.25
S145	Female	59	Diagnosing	Esophageal cancer	II	28.24	45	36.54	45
S146	Male	65	Diagnosing	Esophageal cancer	III	27.37	45	35.92	39.34
S147	Male	67	Diagnosing	Esophageal cancer	II	27.18	45	36.97	45
S148	Male	78	Diagnosing	Esophageal cancer	IV	28.2	45	37.23	45
S149	Male	61	Diagnosing	Esophageal cancer	III	28.26	45	37.96	41.65
S150	Male	60	Diagnosing	Esophageal cancer	I	28.27	45	37.19	43.55
S151	Male	66	Diagnosing	Esophageal cancer	IV	28.4	43.82	37.4	41.31
S152	Male	56	Diagnosing	Esophageal cancer	I	27.51	37.11	34.14	34.05
S153	Female	70	Diagnosing	benign esophageal diseases	NA	27.76	45	45	45
S154	Female	63	Diagnosed	normal	NA	28.47	45	38.35	45
S155	Female	69	Diagnosed	normal	NA	29	45	45	45
S156	Male	63	Diagnosed	normal	NA	27.88	45	45	45
S157	Male	69	Diagnosed	normal	NA	27.33	45	45	45
S158	Female	63	Diagnosed	normal	NA	27.27	45	45	45
S159	Male	63	Diagnosing	benign esophageal diseases	NA	27.32	45	45	45
S160	Female	63	Diagnosing	benign esophageal diseases	NA	28.02	45	45	45
S161	Male	64	Diagnosing	Esophageal cancer	IV	28.9	40.68	35.44	45
S162	Male	74	Diagnosing	Esophageal cancer	III	27.26	42.44	37.13	34.81
S163	Male	62	Diagnosing	Esophageal cancer	II	29.66	45	38.83	45
S164	Male	63	Diagnosed	Esophageal cancer	I	26.47	45	36.09	45
S165	Male	77	/	lung cancer	/	25.69	45	37.98	45
S166	Male	63	Diagnosed	Esophageal cancer	IV	27.89	40.1	38.23	38.95
S167	Male	72	/	gastric cancer	/	29.33	45	36.12	43.17
S168	Male	71	Diagnosing	Esophageal cancer	III	27.21	42.31	36.1	45
S169	Male	59	Diagnosing	Esophageal cancer	III	25.12	45	39.03	43.2
S170	Male	57	/	lung cancer	/	24.99	45	45	45
S171	Male	58	Diagnosed	Esophageal cancer	III	27.81	45	45	45
S172	Male	55	Diagnosing	Esophageal cancer	II	27.25	36.32	45	35.74
S173	Male	47	Diagnosing	Esophageal cancer	IV	27.3	36.16	45	36.27
S174	Male	64	Diagnosed	Esophageal cancer	III	27.5	45	34.55	35.27
S175	Male	75	Diagnosing	Esophageal cancer	IV	28.61	39.69	40.88	45
S176	Male	75	Diagnosing	Esophageal cancer	III	28.2	36.41	37.85	34.33
S177	Male	57	Diagnosing	Esophageal cancer	III	27.63	36.93	40.91	40.34
S178	Male	63	/	gastric cancer	/	28.8	45	45	45
S179	Male	64	/	lung cancer	/	28.25	45	38.13	45
S180	Male	57	Diagnosing	Esophageal cancer	III	29.11	42.5	39.13	38.18
S181	Male	60	Diagnosed	Esophageal cancer	II	29.5	45	45	43.82
S182	Male	60	Diagnosing	Esophageal cancer	III	28.43	34.59	34.66	37.42
S183	Male	53	Diagnosing	Esophageal cancer	III	22.16	30.75	34.37	34.89
S184	Male	65	Diagnosing	Esophageal cancer	III	29.33	40.37	43.37	45
S185	Male	58	Diagnosing	Esophageal cancer	II	25.03	34.5	37.74	41.13
S186	Male	71	Diagnosing	Esophageal cancer	III	26.88	35.68	38.26	35.31
S187	Male	61	Diagnosed	Esophageal cancer	III	25.88	34.03	37.13	35.11
S188	Female	76	Diagnosing	Esophageal cancer	III	31.07	34.42	34.65	37.05
S189	Female	68	Diagnosing	Esophageal cancer	II	29.61	45	45	34.75
S190	Female	75	Diagnosing	Esophageal cancer	III	25.93	30.45	45	45
S191	Male	60	Diagnosing	Esophageal cancer	I	30.64	35.74	45	36.22
S192	Female	72	Diagnosed	Esophageal cancer	II	29.61	45	45	36.37
S193	Male	72	Diagnosed	Esophageal cancer	III	27.12	33.98	45	36.86
S194	Male	51	Diagnosing	Esophageal cancer	III	26.94	45	33.44	33.49
S195	Male	60	Diagnosing	Esophageal cancer	III	27.13	45	45	32.86
S196	Male	58	Diagnosed	Esophageal cancer	III	27.03	45	45	36.04
S197	Male	56	Diagnosing	Esophageal cancer	II	26.88	32.37	45	33.95
S198	Female	62	Diagnosing	Esophageal cancer	II	26.91	45	45	34.51
S199	Male	67	Diagnosing	Esophageal cancer	III	27.06	45	45	36.21
S200	Male	55	Diagnosing	Esophageal cancer	III	27.23	34.77	45	45
S201	Male	77	Diagnosing	Esophageal cancer	IV	27.17	45	45	33.05
S202	Male	61	Diagnosing	Esophageal cancer	III	27.18	33.86	45	35.84
S203	Male	57	Diagnosing	Esophageal cancer	IV	27.12	31.56	45	45
S204	Male	72	Diagnosing	Esophageal cancer	II	27.12	31.7	45	32.72
S205	Male	69	Diagnosing	Esophageal cancer	III	26.85	45	32.99	33.73
S206	Male	77	Diagnosing	Esophageal cancer	II	26.87	45	33.19	33.74
S207	Male	55	Diagnosed	Esophageal cancer	I	27.31	35.67	35.08	35.56
S208	Female	63	Diagnosed	Esophageal cancer	I	27.21	36.4	37.54	45
S209	Male	76	Diagnosed	Esophageal cancer	IV	27.54	45	45	45
S210	Female	73	Diagnosed	Esophageal cancer	III	28.22	35.15	36.77	39.29
S211	Male	62	Diagnosing	benign esophageal diseases	NA	27.19	45	38.65	45
S212	Male	59	Diagnosed	Esophageal cancer	IV	27.66	34.14	36.06	45
S213	Male	63	Diagnosing	Esophageal cancer	II	30.01	38.36	39.48	45
S214	Male	70	Diagnosing	Esophageal cancer	IV	27.12	38.11	33.54	33.36
S215	Male	72	Diagnosing	Esophageal cancer	III	27.35	45	39.89	45
S216	Male	66	Diagnosed	Esophageal cancer	III	28.63	45	37.47	45
S217	Male	30	/	gastric cancer	/	26.49	32.31	34.78	35.5
S218	Male	76	Diagnosing	Esophageal cancer	II	27.85	33.11	34.43	33.64
S219	Male	59	Diagnosing	Esophageal cancer	I	28.05	41.19	41.26	37.58
S220	Male	44	Diagnosing	Esophageal cancer	IV	28.39	45	36.08	45
S221	Female	67	Diagnosing	Esophageal cancer	IV	27.94	35.31	37.97	37.21
S222	Male	65	Diagnosed	Esophageal cancer	II	28.67	35.95	39.78	42.66
S223	Male	53	Diagnosed	Esophageal cancer	II	28.77	35.46	37.59	45
S224	Male	71	Diagnosed	Esophageal cancer	II	28.39	35.71	36.86	45
S225	Male	64	Diagnosing	Esophageal cancer	III	29.04	35.8	37.59	43.16
S226	Male	64	Diagnosing	Esophageal cancer	III	28.46	38.63	39.71	45
S227	Male	62	Diagnosing	Esophageal cancer	II	26.43	34.36	36.61	38.55
S228	Male	68	Diagnosing	Esophageal cancer	II	31.09	37.32	40.47	42.68
S229	Male	71	Diagnosing	Esophageal cancer	III	29.64	37.41	39.33	45
S230	Male	63	Diagnosing	Esophageal cancer	III	29.37	36.73	35.5	45
S231	Male	51	Diagnosed	Esophageal cancer	III	28.73	37.16	36.84	38.91
S232	Male	77	Diagnosed	Esophageal cancer	III	27.13	31.04	31.42	31.98
S233	Male	49	Diagnosed	Esophageal cancer	III	27.09	30.8	31.53	32.2
S234	Male	66	Diagnosing	Esophageal cancer	III	28.25	39.24	37.09	37.83
S235	Male	59	Diagnosing	Esophageal cancer	II	28.22	36.18	37.89	39.88
S236	Male	69	Diagnosing	Esophageal cancer	III	27.36	45	38.1	45
S237	Male	88	Diagnosing	Esophageal cancer	II	28.78	45	37.22	45
S238	Male	59	Diagnosing	Esophageal cancer	I	27.6	36.33	36.82	45
S239	Male	67	Diagnosing	Esophageal cancer	II	27.14	31.09	31.26	32.13
S240	Female	30	Diagnosing	benign esophageal diseases	NA	28.48	45	38.05	45
S241	Male	75	Diagnosing	benign esophageal diseases	NA	28.12	39.49	39.98	45
S242	Male	59	Diagnosed	Esophageal cancer	III	27.07	30.43	31.17	31.95
S243	Female	48	Diagnosed	Esophageal cancer	III	27.11	30.85	31.42	31.9
S244	Male	70	Diagnosing	Esophageal cancer	IV	26.59	34.43	38.88	41.34
S245	Male	69	Diagnosing	Esophageal cancer	IV	27.07	42.1	45	35.59
S246	Female	73	Diagnosing	Esophageal cancer	III	28.77	45	37.47	45
S247	Male	70	Diagnosed	Esophageal cancer	I	27.41	35.33	37.95	45
S248	Male	81	Diagnosing	Esophageal cancer	II	28.64	37.96	42.53	45
S249	Male	59	Diagnosing	Esophageal cancer	I	27.38	38.23	40.98	37.51
S250	Male	67	/	lung cancer	/	27.69	37.93	44.51	45
S251	Male	59	Diagnosing	Esophageal cancer	IV	27.87	36.31	36.23	40.95
S252	Male	66	Diagnosing	Esophageal cancer	II	28.04	45	38.47	39.27
S253	Female	74	/	gastric cancer	/	30.03	37.34	45	45
S254	Male	72	Diagnosing	Esophageal cancer	III	26.74	45	45	33.87
S255	Male	68	Diagnosing	Esophageal cancer	IV	27.15	32.07	45	45
S256	Female	59	Diagnosed	Esophageal cancer	IV	27.38	34.47	34.33	35.15
S257	Male	68	Diagnosing	Esophageal cancer	IV	27.15	31.95	45	45
S258	Male	57	Diagnosing	Esophageal cancer	IV	27.1	45	34.75	35.1
S259	Male	70	Diagnosing	Esophageal cancer	IV	27.14	32.56	33.13	34.06
S260	Male	61	Diagnosed	Esophageal cancer	II	26.87	33.23	45	45
S261	Male	73	Diagnosed	Esophageal cancer	I	27.15	34.22	45	45
S262	Male	55	Diagnosing	Esophageal cancer	IV	27.19	45	33.85	35.11
S263	Female	77	Diagnosing	benign esophageal diseases	NA	26.35	45	45	45
S264	Male	57	Diagnosed	Esophageal cancer	I	26.52	45	45	45
S265	Male	69	Diagnosing	Esophageal cancer	I	26.57	45	45	45
S266	Male	65	Diagnosing	Esophageal cancer	II	26.82	33.55	33.58	33.54
S267	Male	57	Diagnosing	Esophageal cancer	II	26.04	38.3	45	45
S268	Male	65	Diagnosed	Esophageal cancer	III	26.1	35.76	45	45
S269	Male	69	Diagnosing	Esophageal cancer	IV	26.14	37.27	35.92	45
S270	Female	63	Diagnosed	normal	NA	26.06	45	45	45
S271	Male	63	Diagnosed	normal	NA	26.13	45	45	45
S272	Male	62	Diagnosed	Esophageal cancer	I	26	38.82	37.36	45
S273	Male	73	Diagnosing	Esophageal cancer	III	26.75	30.98	30.97	32.05
S274	Male	79	Diagnosing	Esophageal cancer	IV	26.85	31.03	30.72	32
S275	Female	72	Diagnosed	Esophageal cancer	0	26.76	30.97	30.93	31.88
S276	Male	65	Diagnosed	normal	NA	26.65	45	45	45
S277	Male	68	Diagnosing	benign esophageal diseases	NA	26.6	45	45	45
S278	Male	64	Diagnosing	Esophageal cancer	II	26.62	45	45	45
S279	Male	67	Diagnosing	Esophageal cancer	IV	30.05	34.22	45	35.52
S280	Female	68	Diagnosed	Esophageal cancer	III	28.23	36.45	34.92	36.46
S281	Male	60	Diagnosed	normal	NA	26.6	45	45	45
S282	Female	75	Diagnosed	normal	NA	26.56	45	45	45
S283	Male	66	Diagnosed	normal	NA	26.69	45	45	45
S284	Male	62	Diagnosed	normal	NA	26.58	45	45	45
S285	Female	69	Diagnosed	normal	NA	26.48	45	45	45
S286	Male	61	Diagnosed	normal	NA	26.59	45	45	45
S287	Male	71	Diagnosed	normal	NA	26.51	45	45	45
S288	Male	61	Diagnosed	Esophageal cancer	II	28.71	45	45	36.06
S289	Female	68	Diagnosed	normal	NA	26.6	45	45	45
S290	Male	52	Diagnosed	Esophageal cancer	III	29.14	35.98	35.57	45
S291	Male	56	Diagnosing	Esophageal cancer	III	27.57	32.02	45	33.08
S292	Male	60	Diagnosing	Esophageal cancer	IV	27.66	34.23	33.59	34.85
S293	Female	68	Diagnosed	normal	NA	26.35	45	45	45
S294	Female	73	Diagnosed	normal	NA	26.42	45	45	45
S295	Female	63	Diagnosed	normal	NA	26.41	45	45	45
S296	Male	65	Diagnosing	benign esophageal diseases	NA	26.34	45	45	45
S297	Male	61	Diagnosed	normal	NA	26.35	45	45	45
S298	Male	64	Diagnosing	Esophageal cancer	III	27.3	45	45	35.01
S299	Female	68	Diagnosed	Esophageal cancer	III	27.57	35.06	45	45
S300	Male	66	Diagnosing	Esophageal cancer	IV	27.53	45	35.53	35.92
S301	Female	63	/	gastric cancer	/	25.07	33.01	33.74	41.76
S302	Male	59	Diagnosed	Esophageal cancer	I	25.46	34.25	34.74	39.77
S303	Female	70	Diagnosed	Esophageal cancer	IV	25.18	37.11	36.37	43.55
S304	Male	60	Diagnosed	Esophageal cancer	II	26.52	37.24	39.96	45
S305	Male	59	Diagnosing	Esophageal cancer	Unknown	24.32	35.79	34.82	45
S306	Male	64	Diagnosed	Esophageal cancer	III	26.34	34.61	34.49	38.75
S307	Male	60	Diagnosed	Esophageal cancer	I	25.59	34.38	35.31	42.85
S308	Male	60	Diagnosed	Esophageal cancer	III	26.71	40.67	35.67	36.7
S309	Male	73	Diagnosed	Esophageal cancer	I	25.14	33.96	34.48	38.24
S310	Male	68	Diagnosed	Esophageal cancer	I	26.1	36.12	35.84	45
S311	Male	61	Diagnosed	Esophageal cancer	Unknown	25.9	36.61	37.79	45
S312	Male	66	Diagnosed	Esophageal cancer	III	26.01	35.1	33.71	35.35
S313	Male	65	Diagnosing	Esophageal cancer	II	25.41	35.63	34.13	35.2
S314	Male	58	Diagnosing	Esophageal cancer	II	26.59	36.28	34.66	35.35
S315	Male	54	Diagnosed	Esophageal cancer	I	25.6	34.58	34.17	45
S316	Male	59	Diagnosed	Esophageal cancer	I	28.14	45	33.91	45
S317	Male	71	Diagnosed	Esophageal cancer	II	26.45	36.09	37.07	41.66
S318	Male	70	Diagnosing	Esophageal cancer	II	26.53	37.16	43.17	45
S319	Male	62	Diagnosing	Esophageal cancer	IV	25.33	37.53	35.36	39.53
S320	Male	58	Diagnosed	Esophageal cancer	I	25.9	40.21	36.96	42.88
S321	Female	55	Diagnosing	benign esophageal diseases	NA	25.61	45	45	45
S322	Male	77	Diagnosed	Esophageal cancer	I	25.56	34.92	33.72	40.97
S323	Male	27	Diagnosing	benign esophageal diseases	NA	27.14	45	36.86	45
S324	Male	66	Diagnosed	Esophageal cancer	I	28.12	45	45	45
S325	Male	73	Diagnosing	Esophageal cancer	I	26.83	37.76	37.03	37.42
S326	Male	57	Diagnosing	Esophageal cancer	Unknown	27.52	45	42.94	45
S327	Male	56	Diagnosing	Esophageal cancer	I	26.96	37.69	35.8	42.76
S328	Male	61	Diagnosed	Esophageal cancer	I	25.57	36.22	36.6	45
S329	Male	55	Diagnosing	benign esophageal diseases	NA	27.31	43.1	37.76	45
S330	Male	65	Diagnosed	Esophageal cancer	I	20.2	33.16	31.62	42.19
S331	Male	64	Diagnosing	Esophageal cancer	II	27.26	44.08	38.88	38.12
S332	Male	59	Diagnosing	Esophageal cancer	I	25.91	35.84	42.63	45
S333	Male	70	Diagnosing	Esophageal cancer	0	27.46	45	37.73	40.38
S334	Male	61	Diagnosing	Esophageal cancer	I	27.43	43.29	38.49	45
S335	Male	73	Diagnosing	Esophageal cancer	III	27.76	37.41	34.77	36.69
S336	Male	66	Diagnosing	Esophageal cancer	Unknown	27.07	37.88	36.61	39.49
S337	Female	50	Diagnosing	benign esophageal diseases	NA	26.7	40.59	45	45
S338	Male	84	Diagnosing	Esophageal cancer	Unknown	26.31	36.49	41.48	45
S339	Male	48	Diagnosing	Esophageal cancer	Unknown	25.45	34.45	45	45
S340	Male	52	Diagnosing	Esophageal cancer	I	25.48	32.42	45	45
S341	Female	77	Diagnosing	Esophageal cancer	II	24.49	34.35	33.3	35.7
S342	Male	69	Diagnosing	Esophageal cancer	I	26.46	38.85	37.59	45
S343	Male	65	Diagnosing	Esophageal cancer	0	25.22	39.76	37.15	40.3
S344	Male	64	Diagnosing	Esophageal cancer	III	26.02	34.66	34.6	40.56
S345	Male	72	Diagnosing	Esophageal cancer	I	25.43	38.01	38.89	45
S346	Male	61	Diagnosed	Esophageal cancer	I	26.99	37.23	36.73	39.98
S347	Male	71	Diagnosed	Esophageal cancer	II	25.79	38.15	38.98	38.33
S348	Male	58	Diagnosed	Esophageal cancer	I	25.59	32.43	33.36	45
S349	Male	57	Diagnosed	Esophageal cancer	I	24.5	33.22	33.14	40.78
S350	Male	59	Diagnosing	Esophageal cancer	III	26.91	40.28	37.38	45
S351	Male	61	Diagnosing	Esophageal cancer	III	27.02	38.05	36.68	41.01
S352	Male	72	Diagnosing	Esophageal cancer	IV	24.5	34.4	34.87	37.65
S353	Male	63	Diagnosing	Esophageal cancer	I	24.33	33.45	34.62	37.56
S354	Female	72	Diagnosing	benign esophageal diseases	NA	29.03	41.58	45	45
S355	Female	75	Diagnosed	normal	NA	28.51	45	40.23	45
S356	Male	53	Diagnosed	Esophageal cancer	II	27.24	37.7	40.36	45
S357	Female	71	Diagnosed	normal	NA	29.96	39.38	45	45
S358	Female	43	Diagnosed	normal	NA	27.74	45	38.88	45
S359	Male	51	Diagnosed	normal	NA	27.67	39.2	39.9	45
S360	Male	62	Diagnosed	normal	NA	27.86	45	45	45
S361	Female	62	Diagnosed	normal	NA	27.55	45	45	45
S362	Male	70	/	gastric cancer	/	29.63	40.46	45	45
S363	Male	67	Diagnosing	benign esophageal diseases	NA	31.21	45	44.52	45
S364	Male	59	Diagnosing	Esophageal cancer	III	29.91	35.66	35.07	39.76
S365	Male	69	Diagnosed	normal	NA	33.36	45	45	45
S366	Male	54	Diagnosed	normal	NA	31.3	45	45	45
S367	Male	59	Diagnosed	Esophageal cancer	III	27.14	34.07	33.43	35.74
S368	Female	43	Diagnosed	normal	NA	26.47	45	45	45
S369	Female	62	Diagnosed	normal	NA	26.48	45	45	45
S370	Female	65	Diagnosed	normal	NA	26.56	45	45	45
S371	Female	68	Diagnosed	normal	NA	26.53	45	45	45
S372	Male	37	Diagnosed	normal	NA	26.52	45	45	45
S373	Female	54	Diagnosed	normal	NA	26.56	45	45	45
S374	Male	61	Diagnosed	normal	NA	26.42	45	45	45
S375	Female	58	Diagnosed	normal	NA	26.58	45	45	45
S376	Male	50	Diagnosing	normal	NA	26.5	45	45	45
S377	Male	64	/	gastric cancer	/	26.5	45	45	45
S378	Female	90	/	colorectal cancer	/	26.54	45	45	45
S379	Male	54	Diagnosed	normal	NA	26.66	45	45	45
S380	Female	73	Diagnosing	benign esophageal diseases	NA	26.59	45	45	45
S381	Male	62	Diagnosed	Esophageal cancer	IV	27.46	33.98	33.88	37.13
S382	Female	65	Diagnosed	normal	NA	26.57	45	45	45
S383	Female	67	Diagnosed	normal	NA	26.55	45	45	45
S384	Female	59	Diagnosed	normal	NA	26.61	45	45	45
S385	Male	66	Diagnosing	benign esophageal diseases	NA	26.47	45	45	45
S386	Male	49	Diagnosed	normal	NA	26.66	45	45	45
S387	Female	73	Diagnosed	normal	NA	26.59	45	45	45
S388	Male	39	Diagnosed	normal	NA	26.53	45	45	45
S389	Female	66	Diagnosing	benign esophageal diseases	NA	26.66	45	45	45
S390	Female	81	Diagnosing	benign esophageal diseases	NA	26.71	45	45	45
S391	Female	61	Diagnosed	normal	NA	26.67	45	45	45
S392	Female	56	Diagnosed	normal	NA	26.55	45	45	45
S393	Male	48	Diagnosed	normal	NA	26.62	45	45	45
S394	Male	52	Diagnosing	benign esophageal diseases	NA	26.49	45	45	45
S395	Female	50	Diagnosing	benign esophageal diseases	NA	26.57	45	45	45
S396	Female	66	Diagnosed	normal	NA	26.56	45	45	45
S397	Female	71	Diagnosing	benign esophageal diseases	NA	26.58	45	45	45
S398	Male	67	Diagnosed	Esophageal cancer	III	27.12	34.15	33.62	36.23
S399	Male	56	Diagnosed	normal	NA	26.61	45	45	45
S400	Female	60	Diagnosed	normal	NA	26.59	45	45	45
S401	Female	57	Diagnosing	benign esophageal diseases	NA	26.52	45	45	45
S402	Female	60	Diagnosed	normal	NA	26.63	45	45	45
S403	Male	50	Diagnosing	benign esophageal diseases	NA	28.69	45	45	45
S404	Male	47	Diagnosing	benign esophageal diseases	NA	28.96	45	45	45
S405	Male	49	Diagnosed	normal	NA	28.84	45	45	45
S406	Female	68	Diagnosed	normal	NA	28.89	45	45	45
S407	Male	61	Diagnosed	normal	NA	29.96	35.58	45	45
S408	Male	58	Diagnosed	normal	NA	28.85	45	45	45
S409	Female	46	Diagnosing	benign esophageal diseases	NA	29.96	34.5	45	37.64
S410	Male	46	Diagnosed	normal	NA	28.84	45	45	45
S411	Male	72	Diagnosing	benign esophageal diseases	NA	29.62	45	45	36.87
S412	Male	52	Diagnosing	benign esophageal diseases	NA	28.78	45	45	45
S413	Female	72	Diagnosed	normal	NA	28.84	45	45	45
S414	Male	65	Diagnosed	Esophageal cancer	III	31.26	45	36.09	38.41
S415	Female	52	Diagnosing	benign esophageal diseases	NA	28.78	45	45	45
S416	Female	67	Diagnosing	benign esophageal diseases	NA	28.83	45	45	45
S417	Female	65	Diagnosed	normal	NA	28.81	45	45	45
S418	Female	58	Diagnosed	normal	NA	28.63	45	45	45
S419	Female	36	Diagnosed	normal	NA	31.54	45	45	44.03
S420	Male	83	Diagnosed	Esophageal cancer	III	30.59	36.87	45	45
S421	Female	68	Diagnosed	normal	NA	28.87	45	45	45
S422	Female	66	Diagnosed	normal	NA	28.71	45	45	45
S423	Male	57	Diagnosed	normal	NA	30.05	39.24	38.62	45
S424	Female	55	Diagnosed	normal	NA	28.67	45	45	45
S425	Male	78	Diagnosed	normal	NA	28.84	45	45	45
S426	Male	60	Diagnosed	normal	NA	29.03	45	45	45
S427	Female	74	Diagnosing	benign esophageal diseases	NA	29.59	45	34.07	37.25
S428	Male	58	Diagnosed	Esophageal cancer	IV	28.73	33.73	45	45
S429	Female	62	Diagnosed	normal	NA	27.23	45	45	45
S430	Male	47	Diagnosed	Esophageal cancer	II	26.78	35.43	33.44	34.59
S431	Female	51	Diagnosing	benign esophageal diseases	NA	27.23	45	45	45
S432	Female	62	Diagnosed	normal	NA	27.18	45	45	45
S433	Male	58	/	gastric cancer	/	27.25	45	45	45
S434	Male	53	/	gastric cancer	/	27.21	45	45	45
S435	Male	59	Diagnosed	normal	NA	27.27	45	45	45
S436	Male	78	Diagnosed	normal	NA	27.16	45	45	45
S437	Female	68	Diagnosing	benign esophageal diseases	NA	27.19	45	45	45
S438	Male	75	/	gastric cancer	/	27.27	45	45	45
S439	Female	55	Diagnosed	normal	NA	28.28	45	45	45
S440	Male	67	Diagnosed	normal	NA	29.51	45	45	45
S441	Female	57	Diagnosing	normal	NA	27.73	39.82	45	45
S442	Male	68	Diagnosing	benign esophageal diseases	NA	28.89	45	45	45
S443	Male	66	Diagnosing	benign esophageal diseases	NA	28.09	39.99	45	45
S444	Male	59	Diagnosed	normal	NA	28.88	45	45	45
S445	Male	47	Diagnosing	benign esophageal diseases	NA	28	45	45	45
S446	Female	57	Diagnosing	benign esophageal diseases	NA	28.35	45	38.24	45
S447	Female	60	Diagnosed	normal	NA	27.89	45	40.41	45
S448	Male	70	/	colorectal cancer	/	28.24	45	45	45
S449	Male	62	Diagnosed	normal	NA	27.52	44.65	45	45
S450	Male	61	Diagnosed	normal	NA	28.65	45	44.53	45
S451	Male	68	Diagnosed	normal	NA	29.06	38.94	45	45
S452	Male	50	/	colorectal cancer	/	28.16	35.54	37.5	36.5
S453	Male	69	Diagnosing	benign esophageal diseases	NA	27.33	39.74	45	45
S454	Female	36	Diagnosing	benign esophageal diseases	NA	29.83	45	42.88	45
S455	Male	62	Diagnosed	normal	NA	26.49	37.9	38.66	45
S456	Male	68	Diagnosed	normal	NA	27.68	37.98	40.42	45
S457	Female	62	Diagnosed	normal	NA	28.74	45	45	45
S458	Female	60	Diagnosed	Esophageal cancer	0	28.42	38.56	45	45
S459	Male	64	Diagnosing	benign esophageal diseases	NA	28.8	39.38	45	45
S460	Male	65	Diagnosing	benign esophageal diseases	NA	27.14	45	43.45	45
S461	Male	75	Diagnosing	Esophageal cancer	Unknown	28.05	45	40.55	42.15
S462	Male	60	Diagnosed	normal	NA	27.74	45	45	45
S463	Male	64	Diagnosed	normal	NA	28.55	45	45	45
S464	Male	76	/	lung cancer	/	28.45	39.15	39.46	45
S465	Male	58	Diagnosing	benign esophageal diseases	NA	27.78	38.63	40.29	45
S466	Female	51	Diagnosed	Esophageal cancer	III	28.67	35.39	34.71	41.26
S467	Male	44	/	lung cancer	/	28.28	45	45	45
S468	Female	49	Diagnosing	benign esophageal diseases	NA	30.03	45	38.67	45
S469	Female	64	Diagnosing	benign esophageal diseases	NA	28.19	45	45	45
S470	Male	70	/	lung cancer	/	29.07	39.8	45	43.29
S471	Male	66	Diagnosing	benign esophageal diseases	NA	29.06	45	45	45
S472	Male	66	Diagnosing	benign esophageal diseases	NA	28.99	45	39.47	45
S473	Male	53	/	liver cancer	/	26.84	45	45	32.06
S474	Male	64	/	liver cancer	/	32.32	45	45	44.56
S475	Male	58	/	colorectal cancer	/	28.25	38.89	45	45
S476	Male	59	Diagnosing	benign esophageal diseases	NA	28.31	45	45	45
S477	Female	61	Diagnosing	benign esophageal diseases	NA	28.32	39.73	45	45
S478	Male	49	Diagnosing	benign esophageal diseases	NA	29.45	45	45	45
S479	Male	63	Diagnosed	normal	NA	29.85	45	45	45
S480	Male	48	Diagnosing	Esophageal cancer	III	29.33	43.66	42.07	45
S481	Female	81	Diagnosed	Esophageal cancer	Unknown	27.76	34.48	33.71	38.4
S482	Male	64	/	gastric cancer	/	29.84	45	45	45
S483	Female	50	Diagnosing	benign esophageal diseases	NA	28.6	45	45	45
S484	Female	59	Diagnosing	benign esophageal diseases	NA	29.36	45	45	45
S485	Female	67	Diagnosed	normal	NA	32.46	45	45	45
S486	Male	41	Diagnosing	benign esophageal diseases	NA	28.77	45	45	45
S487	Female	52	/	colorectal cancer	/	28.48	45	45	45
S488	Male	55	Diagnosing	benign esophageal diseases	NA	29.53	45	45	45
S489	Female	49	Diagnosing	benign esophageal diseases	NA	28.1	45	45	45
S490	Female	38	Diagnosed	normal	NA	28.02	45	45	45
S491	Male	56	Diagnosing	benign esophageal diseases	NA	30.33	36.26	35.89	45
S492	Female	54	Diagnosing	benign esophageal diseases	NA	28.05	45	45	45
S493	Male	66	Diagnosed	Esophageal cancer	I	31.17	35.35	45	38.14
S494	Female	52	Diagnosing	benign esophageal diseases	NA	30.29	45	45	37.65
S495	Male	70	Diagnosing	benign esophageal diseases	NA	30.83	35.37	45	37.27
S496	Male	66	Diagnosing	benign esophageal diseases	NA	27.94	45	45	45
S497	Male	64	Diagnosed	Esophageal cancer	IV	31.4	45	36.21	38.36
S498	Female	66	Diagnosed	Esophageal cancer	III	28.08	45	35.18	45
S499	Male	36	Diagnosing	benign esophageal diseases	NA	31.06	36.34	45	39.35
S500	Male	45	Diagnosed	Esophageal cancer	Unknown	30.02	45	37.05	45
S501	Male	65	/	colorectal cancer	/	30.18	45	45	36.98
S502	Male	74	Diagnosing	benign esophageal diseases	NA	28.05	45	45	45
S503	Male	69	Diagnosed	Esophageal cancer	III	29.56	36.68	35.96	45
S504	Female	64	Diagnosed	Esophageal cancer	Unknown	30.05	34.93	45	45
S505	Male	48	Diagnosed	Esophageal cancer	III	31.36	45	45	40.7
S506	Female	55	Diagnosed	Esophageal cancer	Unknown	29.75	45	34.1	37.43
S507	Female	54	Diagnosing	Esophageal cancer	Unknown	31.25	45	45	38.04
S508	Female	57	Diagnosing	Esophageal cancer	III	30.08	35.92	45	45
S509	Male	64	Diagnosing	Esophageal cancer	III	31.1	45	34.76	38.43
S510	Female	69	/	colorectal cancer	/	28.65	45	45	45
S511	Female	78	Diagnosed	Esophageal cancer	Unknown	28.78	45	45	45
S512	Female	70	Diagnosed	Esophageal cancer	III	30.26	35.92	45	45
S513	Female	67	Diagnosed	Esophageal cancer	III	28.02	32.99	34.21	35.68
S514	Male	66	Diagnosing	benign esophageal diseases	NA	28.04	40.99	45	45
S515	Male	57	Diagnosed	Esophageal cancer	Unknown	27.38	42.8	39.97	45
S516	Male	53	Diagnosing	Esophageal cancer	Unknown	29.15	37.31	41.18	45
S517	Male	55	Diagnosed	normal	NA	29.11	45	45	45
S518	Male	61	Diagnosed	normal	NA	28.02	40.06	39.21	45
S519	Male	62	Diagnosed	normal	NA	28.04	45	45	45
S520	Male	59	Diagnosed	normal	NA	28.01	40.06	42.17	45
S521	Female	65	Diagnosed	normal	NA	29.67	45	41.91	45
S522	Male	67	Diagnosing	Esophageal cancer	0	29.46	45	37.85	45
S523	Male	54	Diagnosing	Esophageal cancer	0	31.19	39.97	45	45
S524	Male	73	/	gastric cancer	/	28.57	39.33	42.64	45
S525	Male	61	/	gastric cancer	/	29.52	37.56	45	45
S526	Male	71	Diagnosed	Esophageal cancer	I	28.53	31.37	45	33.13
S527	Male	45	/	colorectal cancer	/	29.21	45	45	45
S528	Male	59	/	colorectal cancer	/	29.28	45	42.72	42.49
S529	Female	66	Diagnosing	Esophageal cancer	Unknown	31.15	37.18	37.14	39.26
S530	Male	51	/	gastric cancer	/	28.11	45	45	45
S531	Male	28	Diagnosing	benign esophageal diseases	NA	32.29	45	45	45
S532	Male	53	Diagnosing	Esophageal cancer	IV	26.95	36.98	45	45
S533	Male	41	/	colorectal cancer	/	29.32	38.86	45	45
S534	Male	37	Diagnosing	benign esophageal diseases	NA	29.46	39.98	45	45
S535	Female	54	Diagnosing	benign esophageal diseases	NA	29.36	39.43	45	45
S536	Male	54	Diagnosing	benign esophageal diseases	NA	29.38	38.58	40.93	45
S537	Male	61	/	colorectal cancer	/	25.43	28.45	45	28.41
S538	Male	63	/	gastric cancer	/	29.43	41.12	43.98	45
S539	Female	51	Diagnosing	benign esophageal diseases	NA	29.33	39.59	45	45
S540	Male	78	/	gastric cancer	/	29.37	45	45	45
S541	Male	59	/	gastric cancer	/	26.84	33.08	31.88	34.17
S542	Male	63	/	gastric cancer	/	29.35	42.55	38.54	45
S543	Male	52	Diagnosing	benign esophageal diseases	NA	29.39	39.54	45	45
S544	Male	60	/	gastric cancer	/	29.44	39.03	45	45
S545	Male	59	/	gastric cancer	/	29.48	39.47	45	45
S546	Male	71	/	gastric cancer	/	29.65	40.27	45	45
S547	Male	57	Diagnosing	benign esophageal diseases	NA	29.63	45	45	45
S548	Female	53	/	gastric cancer	/	29.4	45	45	45
S549	Female	61	/	gastric cancer	/	29.23	38.14	45	45
S550	Male	68	Diagnosed	Esophageal cancer	Unknown	28.29	34.25	37.28	41.41
S551	Male	59	/	gastric cancer	/	29.4	39.12	45	45
S552	Male	58	/	gastric cancer	/	27.45	38.42	40.83	41.59
S553	Male	54	Diagnosing	benign esophageal diseases	NA	26.97	45	45	45
S554	Male	67	/	colorectal cancer	/	27.57	38.42	41.58	38.78
S555	Male	47	Diagnosing	benign esophageal diseases	NA	28.53	45	45	45
S556	Female	57	Diagnosing	benign esophageal diseases	NA	28.28	45	45	45
S557	Male	69	Diagnosing	Esophageal cancer	II	27.58	36.27	45	45
S558	Male	73	/	gastric cancer	/	28.7	39.18	45	45
S559	Male	68	/	colorectal cancer	/	28.68	45	45	41.76
S560	Male	51	/	gastric cancer	/	28.13	38.75	41.34	45
S561	Female	70	Diagnosed	Esophageal cancer	Unknown	29.09	36.95	38.69	45
S562	Male	58	/	colorectal cancer	/	29.3	38.01	45	45
S563	Male	63	Diagnosed	Esophageal cancer	0	29.1	37.38	45	45
S564	Male	59	/	colorectal cancer	/	27.91	41.17	39.92	45
S565	Male	61	Diagnosing	benign esophageal diseases	NA	28.97	38.16	45	45
S566	Female	32	Diagnosing	benign esophageal diseases	NA	28.07	45	45	45
S567	Male	56	Diagnosing	benign esophageal diseases	NA	29.39	38.92	45	45
S568	Male	61	Diagnosing	benign esophageal diseases	NA	29.61	45	45	45
S569	Female	68	Diagnosing	benign esophageal diseases	NA	29.39	44.59	45	45
S570	Female	60	Diagnosing	benign esophageal diseases	NA	28.07	45	45	45
S571	Male	44	/	gastric cancer	/	28.5	45	45	45
S572	Male	68	/	colorectal cancer	/	28.57	45	45	45
S573	Male	72	/	colorectal cancer	/	28.2	38.89	45	45
S574	Male	74	/	colorectal cancer	/	27.97	45	45	45
S575	Female	63	/	gastric cancer	/	28.03	38.77	38.94	45
S576	Female	49	/	colorectal cancer	/	29.08	38.4	39.36	40.65
S577	Female	70	/	gastric cancer	/	27.19	36.78	39.68	40.29
S578	Male	36	/	colorectal cancer	/	27.19	38.41	39.07	38.67
S579	Male	74	Diagnosed	Esophageal cancer	II	28.7	37.12	39.74	38.1
S580	Male	54	Diagnosed	Esophageal cancer	Unknown	28.68	35.35	45	35.63
S581	Male	74	/	colorectal cancer	/	28.88	45	45	37.6
S582	Female	50	Diagnosing	benign esophageal diseases	NA	28.12	45	40	45
S583	Female	53	Diagnosing	benign esophageal diseases	NA	29.22	45	45	45
S584	Male	65	/	colorectal cancer	/	27.19	43.75	38.09	45
S585	Female	54	Diagnosing	benign esophageal diseases	NA	29.09	45	39.04	45
S586	Female	27	Diagnosing	benign esophageal diseases	NA	28.64	45	45	45
S587	Male	58	Diagnosing	benign esophageal diseases	NA	28.03	45	45	45
S588	Male	63	Diagnosing	benign esophageal diseases	NA	29.1	45	40.49	45
S589	Male	66	Diagnosing	benign esophageal diseases	NA	28.38	42.12	45	43.66
S590	Male	73	/	colorectal cancer	/	28.8	45	45	45
S591	Male	67	Diagnosed	Esophageal cancer	Unknown	27.57	45	42.44	45
S592	Male	54	Diagnosed	Esophageal cancer	III	27.25	45	45	35.28
S593	Male	43	Diagnosing	benign esophageal diseases	NA	27.36	45	45	45
S594	Male	24	Diagnosing	benign esophageal diseases	NA	27.41	45	45	45
S595	Male	38	Diagnosing	benign esophageal diseases	NA	27.35	45	45	45
S596	Male	57	/	colorectal cancer	/	27.45	45	45	45
S597	Male	44	/	colorectal cancer	/	27.41	45	45	45
S598	Female	68	Diagnosed	Esophageal cancer	III	27.31	45	45	36.32
S599	Male	34	Diagnosing	benign esophageal diseases	NA	27.46	45	45	45
S600	Male	56	Diagnosed	Esophageal cancer	II	27.47	45	45	36.47
S601	Male	75	Diagnosed	Esophageal cancer	I	27.03	37.13	45	45
S602	Male	55	Diagnosing	benign esophageal diseases	NA	27.45	45	45	45
S603	Female	72	/	colorectal cancer	/	28.1	45	45	45
S604	Male	78	Diagnosed	Esophageal cancer	III	28.05	38.16	39.6	41.01
S605	Male	37	Diagnosing	benign esophageal diseases	NA	27.88	45	40.38	45
S606	Female	61	/	colorectal cancer	/	28.75	43.58	45	45
S607	Male	67	Diagnosing	benign esophageal diseases	NA	28.01	40	39.56	45
S608	Female	61	Diagnosed	Esophageal cancer	I	27.8	45	45	35.49
S609	Male	73	Diagnosed	Esophageal cancer	0	29.49	40.53	45	45
S610	Female	62	Diagnosing	Esophageal cancer	0	26.59	37.15	37.08	45
S611	Female	63	Diagnosing	benign esophageal diseases	NA	28.94	38.45	45	45
S612	Male	62	Diagnosing	benign esophageal diseases	NA	28.44	45	39.26	45
S613	Male	54	Diagnosing	benign esophageal diseases	NA	28.15	45	38.74	45
S614	Female	62	Diagnosed	Esophageal cancer	I	28.37	45	34.65	38.74
S615	Male	66	/	gastric cancer	/	29.52	45	37.55	40.47
S616	Male	70	Diagnosed	Esophageal cancer	I	29.07	45	39.17	42.71
S617	Female	59	Diagnosed	Esophageal cancer	II	29.16	45	36.16	44.66
S618	Male	67	/	gastric cancer	/	29.48	45	37.17	45
S619	Female	69	Diagnosing	benign esophageal diseases	NA	28.76	45	45	45
S620	Male	52	Diagnosed	Esophageal cancer	III	29.05	45	38.15	39.84
S621	Female	69	Diagnosed	Esophageal cancer	I	29.08	45	45	45
S622	Male	70	Diagnosed	Esophageal cancer	I	28.4	45	36.34	39.6
S623	Male	48	Diagnosed	Esophageal cancer	Unknown	28.25	45	45	45
S624	Female	61	Diagnosed	Esophageal cancer	I	28.66	45	45	45
S625	Male	63	Diagnosed	normal	NA	26.43	45	45	45
S626	Male	73	Diagnosing	benign esophageal diseases	NA	26.42	45	45	45
S627	Female	75	Diagnosing	benign esophageal diseases	NA	26.57	45	45	45
S628	Male	75	Diagnosed	Esophageal cancer	Unknown	26.31	33.39	31.75	32.83
S629	Male	57	Diagnosed	normal	NA	26.45	45	45	45
S630	Male	48	Diagnosing	benign esophageal diseases	NA	26.54	45	45	45
S631	Female	57	Diagnosing	benign esophageal diseases	NA	25.95	45	45	45
S632	Male	71	Diagnosing	Esophageal cancer	Unknown	26.47	35.03	32.38	33.03
S633	Male	68	Diagnosing	Esophageal cancer	Unknown	26.43	33.74	32.17	32.76
S634	Female	53	/	lung cancer	/	26.47	45	45	45
S635	Female	55	Diagnosed	normal	NA	26.47	45	45	45
S636	Female	75	/	gastric cancer	/	26.43	45	45	45
S637	Male	64	/	lung cancer	/	26.36	45	45	45
S638	Male	57	Diagnosing	benign esophageal diseases	NA	26.46	45	45	45
S639	Female	62	Diagnosed	normal	NA	26.53	45	45	45
S640	Male	60	Diagnosed	normal	NA	26.5	39.39	45	45
S641	Female	62	Diagnosed	normal	NA	26.49	45	45	45
S642	Male	67	/	lung cancer	/	26.58	45	45	45
S643	Male	70	/	lung cancer	/	26.28	45	45	45
S644	Female	65	Diagnosing	benign esophageal diseases	NA	25.75	45	45	45
S645	Male	65	Diagnosed	normal	NA	25.79	45	45	45
S646	Female	63	Diagnosed	normal	NA	25.69	45	45	45
S647	Female	71	/	liver cancer	/	25.65	45	45	45
S648	Male	49	Diagnosing	benign esophageal diseases	NA	25.62	45	45	45
S649	Male	65	Diagnosed	normal	NA	25.74	45	45	45
S650	Male	49	Diagnosing	benign esophageal diseases	NA	26.42	34.48	32.1	32.75
S651	Male	59	Diagnosed	normal	NA	25.92	45	45	45
S652	Male	76	Diagnosed	normal	NA	25.7	45	45	45
S653	Male	63	Diagnosing	normal	NA	26.24	45	45	45
S654	Male	68	Diagnosing	benign esophageal diseases	NA	25.7	45	45	45
S655	Female	61	Diagnosed	normal	NA	25.72	45	45	45
S656	Male	66	Diagnosed	normal	NA	26.42	34.61	35.17	45
S657	Female	59	Diagnosed	normal	NA	25.64	45	45	45
S658	Male	66	Diagnosing	benign esophageal diseases	NA	25.76	45	45	45
S659	Male	61	Diagnosed	normal	NA	25.74	45	45	45
S660	Female	61	Diagnosing	benign esophageal diseases	NA	25.63	45	45	45
S661	Male	61	/	gastric cancer	/	26.31	45	45	45
S662	Male	41	Diagnosing	benign esophageal diseases	NA	27.2	33.55	31.28	33.29
S663	Male	65	Diagnosed	normal	NA	25.65	45	45	45
S664	Male	74	Diagnosing	normal	NA	26.35	45	45	45
S665	Female	59	Diagnosed	normal	NA	25.73	45	45	45
S666	Female	58	Diagnosed	normal	NA	25.67	45	45	45
S667	Male	41	Diagnosing	benign esophageal diseases	NA	25.82	45	45	45
S668	Male	49	/	colorectal cancer	/	25.72	45	45	45
S669	Male	51	Diagnosing	benign esophageal diseases	NA	26.39	35	37	45
S670	Male	66	Diagnosed	normal	NA	27.38	45	45	45
S671	Male	56	Diagnosed	Esophageal cancer	II	27.93	36.97	39.98	45
S672	Male	49	Diagnosing	benign esophageal diseases	NA	27.1	45	45	45
S673	Female	52	Diagnosed	normal	NA	27.97	39.23	45	45
S674	Male	72	Diagnosing	benign esophageal diseases	NA	28.99	39.49	40.96	45
S675	Female	69	Diagnosed	Esophageal cancer	I	28.1	38.87	40.04	37.15
S676	Male	57	Diagnosing	normal	NA	28.05	45	45	45
S677	Female	76	Diagnosed	Esophageal cancer	III	28.35	37.72	34.45	35.66
S678	Female	67	Diagnosed	normal	NA	27.94	39.09	40.9	45
S679	Male	57	Diagnosed	normal	NA	26.58	38.91	38.09	45
S680	Male	70	Diagnosing	Esophageal cancer	Unknown	26.9	39.22	36.56	42.01
S681	Female	59	Diagnosed	normal	NA	27.43	45	37.91	45
S682	Male	51	Diagnosing	benign esophageal diseases	NA	27.14	38.45	39.54	39.63
S683	Male	65	/	gastric cancer	/	26.66	40.7	39.3	45
S684	Male	60	Diagnosing	benign esophageal diseases	NA	27.48	39.27	45	45
S685	Male	60	Diagnosed	normal	NA	28	45	45	45
S686	Male	59	Diagnosing	benign esophageal diseases	NA	26.84	45	45	45
S687	Female	62	Diagnosed	normal	NA	28.24	45	39	45
S688	Female	67	Diagnosed	normal	NA	28.07	38.79	39.74	45
S689	Male	62	Diagnosed	Esophageal cancer	III	29.12	39.71	38.64	40.85
S690	Male	69	Diagnosed	normal	NA	28.63	39.11	39.53	45
S691	Male	64	Diagnosing	normal	NA	27.91	45	45	45
S692	Male	67	Diagnosed	Esophageal cancer	Unknown	25.47	45	29.94	31.02
S693	Male	74	/	colorectal cancer	/	27.14	45	45	45
S694	Female	56	Diagnosing	benign esophageal diseases	NA	26.93	45	45	45
S695	Male	63	Diagnosed	normal	NA	27.07	45	45	45
S696	Male	54	/	colorectal cancer	/	27.02	45	45	45
S697	Male	78	Diagnosing	Esophageal cancer	III	26.05	36.09	30.47	31.23
S698	Male	67	Diagnosed	Esophageal cancer	I	26.39	36.66	30.73	31.55
S699	Male	52	Diagnosing	benign esophageal diseases	NA	27.81	45	45	45
S700	Female	60	Diagnosed	normal	NA	27.79	45	45	45
S701	Female	61	Diagnosed	normal	NA	28.07	45	45	45
S702	Male	44	Diagnosing	benign esophageal diseases	NA	28.1	41.55	45	45
S703	Male	51	Diagnosing	Esophageal cancer	III	27.88	33.8	32.07	32.32
S704	Male	37	Diagnosing	benign esophageal diseases	NA	28.8	45	38.17	45
S705	Male	57	Diagnosed	Esophageal cancer	III	29.26	40.31	37.29	45
S706	Female	63	Diagnosed	normal	NA	27.16	45	37.38	45
S707	Female	70	Diagnosed	normal	NA	27.06	45	39.78	45
S708	Female	56	Diagnosed	normal	NA	27.19	39.65	45	45
S709	Male	52	Diagnosed	normal	NA	25.31	40.49	45	45
S710	Male	48	Diagnosed	Esophageal cancer	Unknown	28.31	38.52	35.82	36.68
S711	Male	64	Diagnosed	Esophageal cancer	III	28.73	38.66	34.33	37.03
S712	Male	65	Diagnosing	benign esophageal diseases	NA	24.38	41.81	37.47	37.27
S713	Male	51	Diagnosing	benign esophageal diseases	NA	27.38	44.4	45	45
S714	Male	51	Diagnosed	normal	NA	27.28	45	38.38	45
S715	Male	63	Diagnosing	benign esophageal diseases	NA	28.81	39.75	45	45
S716	Male	43	Diagnosing	benign esophageal diseases	NA	28.74	45	40.12	45
S717	Male	73	Diagnosing	benign esophageal diseases	NA	26.82	45	40.3	45
S718	Male	53	Diagnosing	benign esophageal diseases	NA	26.97	38.83	45	45
S719	Female	69	Diagnosed	normal	NA	27.94	38.15	38.44	45
S720	Male	51	Diagnosing	benign esophageal diseases	NA	26.58	45	45	45
S721	Male	69	Diagnosed	Esophageal cancer	II	26.06	36.11	30.42	31.22
S722	Female	58	Diagnosed	normal	NA	26.53	45	45	45
S723	Female	60	Diagnosing	benign esophageal diseases	NA	26.55	45	45	45
S724	Female	57	Diagnosed	normal	NA	26.56	45	45	45
S725	Male	48	Diagnosing	benign esophageal diseases	NA	27.15	45	45	45
S726	Male	74	Diagnosed	Esophageal cancer	II	25.98	35.42	30.39	31.27
S727	Male	59	Diagnosed	normal	NA	27.05	45	45	45
S728	Female	52	Diagnosed	normal	NA	26.87	45	45	45
S729	Male	59	Diagnosing	benign esophageal diseases	NA	27.1	45	45	45
S730	Female	75	Diagnosing	benign esophageal diseases	NA	26.98	45	45	45
S731	Female	52	Diagnosed	normal	NA	26.2	45	45	45
S732	Male	52	Diagnosed	normal	NA	26.28	45	45	45
S733	Female	52	Diagnosing	normal	NA	27.04	45	45	45
S734	Female	57	Diagnosed	normal	NA	27.05	45	45	45
S735	Female	55	Diagnosed	normal	NA	26.17	45	45	45
S736	Male	67	Diagnosed	Esophageal cancer	Unknown	26.01	35.72	30.41	31.12
S737	Male	56	Diagnosing	benign esophageal diseases	NA	28.78	45	45	45
S738	Female	60	Diagnosing	benign esophageal diseases	NA	27.68	45	45	45
S739	Female	63	Diagnosing	benign esophageal diseases	NA	28.69	45	45	45
S740	Male	55	/	lung cancer	/	28.48	39.91	45	45
S741	Male	53	Diagnosed	normal	NA	28.54	41.34	45	45
S742	Male	43	Diagnosing	benign esophageal diseases	NA	27.13	45	38.66	45
S743	Female	54	Diagnosed	normal	NA	28.42	45	45	45
S744	Female	63	Diagnosed	Esophageal cancer	I	29.12	45	45	45
S745	Female	69	Diagnosing	Esophageal cancer	IV	27.25	37.42	33.12	34.86
S746	Male	75	Diagnosed	Esophageal cancer	II	29.19	37.9	33.48	35.96
S747	Male	56	Diagnosed	Esophageal cancer	III	28.11	45	45	45
S748	Male	62	Diagnosed	Esophageal cancer	0	31.26	39.4	35.4	36.16
S749	Female	51	Diagnosed	Esophageal cancer	I	28.1	45	45	45
S750	Male	56	/	lung cancer	/	28.26	45	45	45
S751	Male	65	Diagnosed	Esophageal cancer	III	28.4	36.25	32.75	34.17
S752	Male	55	Diagnosing	Esophageal cancer	III	29.41	37.5	33.41	35.18
S753	Male	55	Diagnosed	Esophageal cancer	Unknown	30.35	38.13	34.46	36.88
S754	Male	70	Diagnosed	Esophageal cancer	I	28.23	33.41	45	35.57
S755	Male	60	Diagnosed	Esophageal cancer	III	28.18	33.37	45	35.35
S756	Female	64	Diagnosed	Esophageal cancer	III	29.28	34.19	45	38.08
S757	Male	53	/	liver cancer	/	27.9	45	45	35.17
S758	Male	44	Diagnosed	Esophageal cancer	Unknown	29.31	34.74	45	37.21
S759	Female	56	Diagnosed	Esophageal cancer	Unknown	29.56	45	34.75	37.62
S760	Male	64	Diagnosing	normal	NA	27.65	45	45	45
S761	Male	66	Diagnosed	normal	NA	27.49	45	45	45
S762	Female	74	Diagnosed	Esophageal cancer	IV	29.21	34.1	35	36.27
S763	Male	60	Diagnosed	normal	NA	27.55	45	45	45
S764	Male	59	Diagnosed	Esophageal cancer	III	28.59	45	45	45
S765	Male	70	Diagnosed	Esophageal cancer	Unknown	28.48	45	45	45
S766	Male	65	Diagnosed	Esophageal cancer	III	28.75	34.47	35.31	45
S767	Male	67	Diagnosed	Esophageal cancer	II	27.02	32.19	45	45
S768	Male	55	Diagnosed	Esophageal cancer	II	27.24	32.3	45	45
S769	Male	56	Diagnosed	Esophageal cancer	Unknown	29.5	35.29	34.47	45
S770	Male	65	Diagnosed	normal	NA	28.74	45	45	45
S771	Male	63	Diagnosed	Esophageal cancer	I	27.94	45	45	34.84
S772	Male	68	Diagnosed	Esophageal cancer	II	27.96	33.77	34	45
S773	Male	67	Diagnosed	normal	NA	27.61	45	45	45
S774	Male	58	Diagnosed	Esophageal cancer	III	26.79	32.22	32.99	45
S775	Male	57	Diagnosed	Esophageal cancer	III	31.82	36.05	45	38.28
S776	Female	66	Diagnosed	normal	NA	27.55	45	45	45
S777	Male	60	Diagnosed	Esophageal cancer	III	26.88	32.38	32.55	45
S778	Female	74	Diagnosed	Esophageal cancer	III	28.28	45	34.27	35.69
S779	Female	55	Diagnosed	Esophageal cancer	III	30.15	45	35.77	38.97
S780	Male	74	Diagnosed	Esophageal cancer	Unknown	28.49	33.62	45	36.22
S781	Male	59	/	colorectal cancer	/	28.71	45	45	35.49
S782	Male	79	Diagnosing	Esophageal cancer	Unknown	28.59	33.34	45	35.77
S783	Male	66	Diagnosed	Esophageal cancer	III	28.6	45	45	35.57
S784	Male	61	Diagnosed	Esophageal cancer	Unknown	28.58	33.69	45	36.02
S785	Female	66	Diagnosed	Esophageal cancer	II	27.95	33.43	33.88	45
S786	Male	46	Diagnosed	Esophageal cancer	IV	29.72	34.29	35.22	37.41
S787	Male	62	Diagnosed	Esophageal cancer	III	26.89	32.89	33.07	45
S788	Male	58	Diagnosed	Esophageal cancer	III	29.31	34.75	35.2	45
S789	Male	67	Diagnosed	Esophageal cancer	III	30.06	35.43	45	37.02
S790	Male	63	Diagnosed	Esophageal cancer	III	29.65	34.96	45	36.68
S791	Male	72	Diagnosed	Esophageal cancer	II	27.75	45	32.96	34.81
S792	Male	69	Diagnosed	Esophageal cancer	I	27.96	34.02	33.91	45
S793	Male	83	/	colorectal cancer	/	29.91	45	45	36.99
S794	Male	67	Diagnosed	Esophageal cancer	III	30.44	45	35.83	37.23
S795	Female	65	Diagnosed	Esophageal cancer	I	28.91	45	45	37.31
S796	Male	70	Diagnosed	Esophageal cancer	III	28.14	33.81	34.11	45
S797	Male	64	Diagnosed	Esophageal cancer	Unknown	29.01	33.46	45	35.88
S798	Male	69	Diagnosed	Esophageal cancer	Unknown	29.33	45	45	45
S799	Female	69	Diagnosed	Esophageal cancer	III	29.34	38.7	35.41	45
S800	Male	49	Diagnosed	Esophageal cancer	0	29.5	45	45	45
S801	Male	70	Diagnosed	Esophageal cancer	0	30.53	45	45	45
S802	Male	53	Diagnosing	Esophageal cancer	IV	29.6	34.79	35.38	37.73
S803	Male	67	Diagnosed	Esophageal cancer	III	28.89	33.29	45	35.78
S804	Female	66	Diagnosed	Esophageal cancer	III	28.83	32.92	45	35.98
S805	Male	55	Diagnosed	Esophageal cancer	IV	29.35	45	45	45
S806	Female	65	Diagnosed	Esophageal cancer	III	27.78	32.03	45	34.74
S807	Female	80	Diagnosed	Esophageal cancer	Unknown	29.53	37.17	40.33	45
S808	Male	53	Diagnosed	Esophageal cancer	III	27.25	36.63	39.03	45
S809	Male	70	Diagnosed	Esophageal cancer	0	27.59	45	45	45
S810	Male	67	Diagnosing	benign esophageal diseases	NA	29.93	39.06	40.13	45
S811	Male	66	Diagnosed	Esophageal cancer	III	29.01	37.06	38.18	40.13
S812	Male	72	Diagnosed	Esophageal cancer	III	29.51	35.91	34.88	37.4
S813	Male	59	Diagnosed	Esophageal cancer	III	29.65	38.9	38.3	45
S814	Male	52	Diagnosed	Esophageal cancer	I	29.28	34.66	35.73	37.04
S815	Female	63	Diagnosed	Esophageal cancer	IV	28.28	45	45	42.85
S816	Male	73	Diagnosed	Esophageal cancer	II	29.51	35.26	36.61	37.77
S817	Male	67	Diagnosing	Esophageal cancer	II	29.54	34.69	35.27	37.47
S818	Male	83	Diagnosed	Esophageal cancer	IV	28.01	37.5	45	45
S819	Female	68	Diagnosed	Esophageal cancer	I	27.75	45	38.94	45
S820	Female	67	Diagnosing	Esophageal cancer	I	29.03	43.14	39.13	45
S821	Male	70	Diagnosed	Esophageal cancer	II	27.2	36.74	41.94	45
S822	Male	72	Diagnosed	Esophageal cancer	II	28.3	38.31	38.7	45
S823	Male	67	Diagnosed	Esophageal cancer	IV	29.42	35.04	36.5	45
S824	Female	59	Diagnosed	Esophageal cancer	IV	28.45	35.16	36.25	45
S825	Female	76	Diagnosed	Esophageal cancer	I	28.18	36.69	39.56	45
S826	Male	55	Diagnosed	Esophageal cancer	IV	28.64	34.94	36.42	42.68
S827	Male	63	Diagnosed	Esophageal cancer	IV	29	34.18	35.67	45
S828	Male	63	Diagnosed	Esophageal cancer	IV	27.58	32.5	39.73	35.77
S829	Male	68	Diagnosed	Esophageal cancer	I	23.92	36.3	36.87	45
S830	Male	62	Diagnosed	Esophageal cancer	IV	28.58	34.44	33.87	35.72
S831	Male	60	Diagnosed	Esophageal cancer	III	28.64	45	35.73	37.78
S832	Male	65	Diagnosed	Esophageal cancer	II	30.32	45	38.68	45
S833	Female	68	Diagnosed	Esophageal cancer	III	26.8	36.25	30.71	45
S834	Female	67	Diagnosed	Esophageal cancer	I	28.64	34.43	33.45	35.64
S835	Male	67	Diagnosed	Esophageal cancer	I	26.79	45	36.26	45
S836	Male	76	Diagnosed	Esophageal cancer	Unknown	28.45	34.46	33.68	35.91
S837	Male	57	Diagnosed	Esophageal cancer	II	28.42	34.38	33.44	36.02
S838	Male	57	Diagnosing	Esophageal cancer	IV	26.74	34.94	33.48	36.08
S839	Male	61	Diagnosing	Esophageal cancer	IV	28.74	33.52	33.92	37.16
S840	Female	62	Diagnosed	Esophageal cancer	I	26.98	33.12	32.84	35.23
S841	Male	68	Diagnosed	Esophageal cancer	II	29.54	45	38.3	45
S842	Female	51	Diagnosed	Esophageal cancer	III	28.07	38.4	37.56	39.63
S843	Male	67	Diagnosed	Esophageal cancer	Unknown	29.1	45	45	45
S844	Male	57	Diagnosed	Esophageal cancer	Unknown	27.99	36.04	36.35	37.4
S845	Female	65	Diagnosed	Esophageal cancer	Unknown	28.96	38.15	45	45
S846	Male	67	Diagnosed	Esophageal cancer	II	28.2	37.37	37.3	38.17
S847	Male	66	Diagnosed	Esophageal cancer	III	29.5	45	45	45
S848	Male	69	Diagnosed	Esophageal cancer	III	29.08	34.33	34.13	45
S849	Male	64	Diagnosed	Esophageal cancer	Unknown	27.93	38.3	45	45
S850	Male	56	Diagnosed	Esophageal cancer	Unknown	30.55	38.57	45	43.75
S851	Male	69	Diagnosed	Esophageal cancer	Unknown	27.34	32.38	32.82	34.97
S852	Male	67	Diagnosed	Esophageal cancer	III	29.76	45	40.33	39.4
S853	Female	48	Diagnosed	Esophageal cancer	IV	27.32	32.05	32.57	36.21
S854	Male	54	Diagnosing	benign esophageal diseases	NA	29.61	45	45	45
S855	Male	76	Diagnosing	Esophageal cancer	II	27.62	45	39.17	38.91
S856	Male	58	/	gastric cancer	/	27.97	39.86	45	45
S857	Male	39	/	gastric cancer	/	26.24	31.42	45	31.44
S858	Male	59	/	gastric cancer	/	27.89	40.12	38.15	45
S859	Male	65	Diagnosing	Esophageal cancer	Unknown	28.4	38.39	37.64	35.72
S860	Male	57	Diagnosing	Esophageal cancer	I	25.02	39.13	41.72	29.98
S861	Male	55	/	liver cancer	/	29.23	40.36	44.91	45
S862	Female	68	/	liver cancer	/	25.7	45	41.16	45
S863	Male	57	Diagnosed	normal	NA	29.57	39.88	45	45
S864	Female	67	Diagnosed	Esophageal cancer	IV	24.9	40.17	33.2	32.03
S865	Male	54	/	gastric cancer	/	29.19	45	40.89	41.38
S866	Male	62	Diagnosing	Esophageal cancer	IV	29.11	45	37.59	36.71
S867	Male	48	Diagnosing	normal	NA	28.26	45	45	45
S868	Male	67	/	colorectal cancer	/	28.81	45	39.3	39.66
S869	Male	54	Diagnosed	normal	NA	27.63	38.07	42.21	45
S870	Male	55	Diagnosed	normal	NA	27.09	45	45	45
S871	Male	65	Diagnosing	Esophageal cancer	IV	26.37	35.23	35.91	31.24
S872	Male	67	Diagnosing	Esophageal cancer	IV	23.12	38.88	24.24	33.36
S873	Female	64	Diagnosing	Esophageal cancer	Unknown	29.89	42.56	39.21	42.71
S874	Female	48	Diagnosing	benign esophageal diseases	NA	27.82	45	45	45
S875	Female	59	Diagnosed	normal	NA	28.34	45	45	45
S876	Female	75	Diagnosing	Esophageal cancer	Unknown	28.02	40.77	38.27	34.9
S877	Male	40	Diagnosing	benign esophageal diseases	NA	25.4	43.18	36.77	30.14
S878	Male	58	Diagnosing	Esophageal cancer	IV	26.49	31.22	45	32.02
S879	Male	67	Diagnosing	Esophageal cancer	III	25.66	45	45	34.73
S880	Female	56	Diagnosing	Esophageal cancer	IV	25.84	32.35	45	33.03
S881	Male	45	Diagnosed	normal	NA	25.4	45	45	45
S882	Male	68	Diagnosing	benign esophageal diseases	NA	25.52	45	45	45
S883	Male	56	Diagnosing	Esophageal cancer	I	25.76	33.5	45	33.42
S884	Male	58	Diagnosed	normal	NA	25.48	45	45	45
S885	Female	47	Diagnosed	normal	NA	25.46	45	45	45
S886	Male	58	Diagnosing	Esophageal cancer	0	26.03	32.49	45	45
S887	Male	64	Diagnosing	Esophageal cancer	0	25.73	34.05	45	33.81
S888	Male	76	Diagnosing	Esophageal cancer	Unknown	25.9	45	32.88	45
S889	Male	65	Diagnosed	normal	NA	25.55	45	45	45
S890	Male	70	Diagnosing	Esophageal cancer	I	25.89	32.4	45	45
S891	Female	67	/	colorectal cancer	/	25.67	45	45	33.82
S892	Male	61	Diagnosed	normal	NA	25.45	45	45	45
S893	Female	54	Diagnosed	normal	NA	27.12	45	45	45
S894	Female	65	Diagnosed	normal	NA	27.08	45	45	45
S895	Male	53	Diagnosing	Esophageal cancer	IV	26.39	34.07	45	45
S896	Female	50	Diagnosing	benign esophageal diseases	NA	27.24	45	45	45
S897	Female	54	Diagnosed	normal	NA	27.32	45	45	45
S898	Male	63	Diagnosed	normal	NA	27.18	45	45	45
S899	Female	57	Diagnosing	Esophageal cancer	I	27.25	45	45	45
S900	Male	76	Diagnosing	Esophageal cancer	III	27.69	34.81	33.54	34.24
S901	Male	46	Diagnosing	benign esophageal diseases	NA	26.77	34.65	45	34.52
S902	Male	68	Diagnosed	normal	NA	27.27	45	45	45
S903	Male	67	Diagnosed	normal	NA	27.39	45	45	45
S904	Male	33	Diagnosed	normal	NA	27.32	45	45	45
S905	Female	46	Diagnosed	normal	NA	27.08	45	45	45
S906	Female	40	Diagnosed	normal	NA	27.18	33.63	45	45
S907	Female	45	Diagnosed	normal	NA	27.16	45	45	45
S908	Male	54	/	liver cancer	/	26	37.82	34.04	38.18
S909	Male	65	Diagnosed	Esophageal cancer	IV	25.61	37.3	37.2	45
S910	Female	44	Diagnosed	normal	NA	27.58	38.63	38.92	45
S911	Male	63	Diagnosing	benign esophageal diseases	NA	26.31	39.13	38.75	45
S912	Male	78	Diagnosing	Esophageal cancer	II	26.23	34.16	34.45	33.32
S913	Male	68	Diagnosing	benign esophageal diseases	NA	26.87	40.59	45	45
S914	Male	55	Diagnosed	normal	NA	27.22	40.13	45	45
S915	Female	53	/	gastric cancer	/	27.1	38.27	40.86	45
S916	Female	68	Diagnosing	Esophageal cancer	II	25.51	36.32	45	35.64
S917	Male	39	Diagnosed	normal	NA	25.2	42.06	37.16	45
S918	Female	80	Diagnosing	Esophageal cancer	IV	26.4	32.62	32.74	32.63
S919	Female	68	Diagnosed	normal	NA	25.56	38.62	38.75	45
S920	Male	75	Diagnosing	Esophageal cancer	II	27.12	37.74	37.06	40.72
S921	Female	46	Diagnosed	normal	NA	27.18	45	45	45
S922	Male	65	Diagnosing	Esophageal cancer	IV	27.32	40.08	38.8	40.97
S923	Male	79	Diagnosing	benign esophageal diseases	NA	24.28	37.84	37.04	45
S924	Male	75	Diagnosing	Esophageal cancer	IV	26.5	36.02	36.24	45
S925	Male	79	Diagnosing	Esophageal cancer	III	27.02	37.76	36.19	37.75
S926	Male	66	Diagnosing	Esophageal cancer	I	26.04	37.15	38.14	37.12
S927	Male	55	Diagnosing	benign esophageal diseases	NA	28.1	37.59	41.27	45
S928	Male	58	/	gastric cancer	/	26.32	39.51	39	45
S929	Male	57	Diagnosed	normal	NA	23.82	45	45	45
S930	Female	69	Diagnosing	Esophageal cancer	0	26.93	45	37.05	45
S931	Male	57	Diagnosing	Esophageal cancer	IV	27.67	35.37	35.46	38.19
S932	Female	76	Diagnosing	benign esophageal diseases	NA	27.9	45	45	45
S933	Female	70	Diagnosing	Esophageal cancer	III	27.56	36.53	35.44	38.1
S934	Female	44	Diagnosed	normal	NA	27.66	45	45	45
S935	Male	64	Diagnosing	Esophageal cancer	III	27.78	36.96	34.78	38.54
S936	Female	48	Diagnosing	Esophageal cancer	IV	27.71	36.99	36.21	37.68
S937	Male	41	/	gastric cancer	/	27.72	45	45	45
S938	Male	61	/	lung cancer	/	28.06	45	41.08	45
S939	Male	80	Diagnosing	Esophageal cancer	III	28.03	34.35	33.16	35.79
S940	Male	66	Diagnosing	Esophageal cancer	IV	28.05	34.63	33.05	36.11
S941	Male	62	Diagnosing	Esophageal cancer	0	28.14	45	45	45
S942	Female	71	Diagnosing	Esophageal cancer	III	26.67	37.96	37.36	35.72
S943	Male	75	Diagnosing	Esophageal cancer	III	27	45	40.33	45
S944	Male	64	Diagnosed	Esophageal cancer	III	25.09	36.16	34.56	45
S945	Male	55	Diagnosing	Esophageal cancer	III	26.82	37.6	39.56	35.18
S946	Female	72	Diagnosing	Esophageal cancer	I	28.2	42.39	37.2	45
S947	Female	39	Diagnosed	normal	NA	28.46	41.04	41.84	45
S948	Male	58	Diagnosing	Esophageal cancer	IV	23.44	36.33	37.66	35.49
S949	Male	53	Diagnosing	Esophageal cancer	I	27.64	40.03	40.28	39.04
S950	Male	70	Diagnosing	Esophageal cancer	I	27.41	41.78	45	39.62
S951	Female	76	Diagnosing	Esophageal cancer	III	26.44	35.58	45	45
S952	Male	49	Diagnosing	benign esophageal diseases	NA	27.15	45	45	45
S953	Male	59	/	gastric cancer	/	27.16	45	45	45
S954	Male	56	/	gastric cancer	/	27.15	45	45	45
S955	Male	59	Diagnosed	normal	NA	27.14	45	45	45
S956	Male	56	Diagnosing	Esophageal cancer	II	26.71	45	45	35.25
S957	Male	70	/	lung cancer	/	27.21	45	45	45
S958	Male	59	Diagnosing	Esophageal cancer	IV	27.19	34.16	45	45
S959	Male	74	Diagnosing	Esophageal cancer	IV	27.37	45	45	45
S960	Male	67	Diagnosing	Esophageal cancer	0	27.22	45	45	45
S961	Male	55	/	gastric cancer	/	26.57	45	45	45
S962	Male	73	Diagnosing	Esophageal cancer	IV	27	34.07	45	45
S963	Male	53	/	lung cancer	/	26.53	45	45	45
S964	Male	83	Diagnosed	Esophageal cancer	IV	28.06	45	45	35.68
S965	Male	43	Diagnosing	Esophageal cancer	IV	28.06	33.07	45	45
S966	Female	57	Diagnosed	normal	NA	26.5	45	45	45
S967	Male	70	Diagnosed	normal	NA	26.56	45	45	45
S968	Male	82	Diagnosing	Esophageal cancer	IV	26.67	45	45	45
S969	Male	57	Diagnosing	benign esophageal diseases	NA	26.53	45	45	45
S970	Male	65	Diagnosing	benign esophageal diseases	NA	26.54	45	45	45
S971	Female	45	Diagnosing	Esophageal cancer	III	28.15	45	45	34.95
S972	Male	55	Diagnosed	normal	NA	26.58	45	45	45
S973	Male	41	Diagnosing	benign esophageal diseases	NA	26.57	45	45	45
S974	Female	65	Diagnosed	normal	NA	26.45	45	45	45
S975	Male	74	Diagnosing	benign esophageal diseases	NA	26.69	45	45	45
S976	Female	53	Diagnosing	Esophageal cancer	I	26.58	45	45	45
S977	Male	38	Diagnosed	normal	NA	26.62	45	45	45
S978	Male	69	Diagnosing	Esophageal cancer	I	26.59	45	45	45
S979	Female	64	Diagnosing	benign esophageal diseases	NA	26.54	45	45	45
S980	Female	66	Diagnosing	Esophageal cancer	Unknown	27.25	34.82	45	35.58
S981	Female	67	Diagnosing	Esophageal cancer	III	28.33	33.43	45	33.57
S982	Female	59	Diagnosing	benign esophageal diseases	NA	26.76	45	45	45
S983	Female	73	Diagnosing	Esophageal cancer	II	26.92	34.16	45	45
S984	Male	52	Diagnosed	normal	NA	26.59	45	45	45
S985	Female	42	Diagnosed	normal	NA	26.53	45	45	45
S986	Male	68	Diagnosing	Esophageal cancer	IV	27.8	34.42	45	45
S987	Female	25	Diagnosed	normal	NA	26.43	45	45	45
S988	Female	66	Diagnosing	benign esophageal diseases	NA	26.41	45	45	45
S989	Male	58	Diagnosing	Esophageal cancer	Unknown	28.78	45	45	35.94
S990	Female	72	Diagnosing	Esophageal cancer	III	29.17	33.6	33.36	34.31
S991	Male	63	/	gastric cancer	/	26.43	45	45	45
S992	Female	64	Diagnosing	Esophageal cancer	II	27.63	45	35.14	35.31
S993	Male	70	Diagnosing	benign esophageal diseases	NA	26.39	45	45	45
S994	Male	85	Diagnosing	benign esophageal diseases	NA	26.34	45	45	45
S995	Male	73	/	colorectal cancer	/	26.43	45	45	45
S996	Female	55	Diagnosing	benign esophageal diseases	NA	26.24	45	45	45
S997	Female	56	Diagnosed	normal	NA	26.25	45	45	45
S998	Male	77	Diagnosing	Esophageal cancer	Unknown	28.54	45	34.33	36.86
S999	Male	62	Diagnosed	normal	NA	26.24	45	45	45
S1000	Male	71	Diagnosing	Esophageal cancer	III	27.96	35.52	45	45
S1001	Male	57	Diagnosed	normal	NA	26.15	45	45	45
S1002	Male	75	Diagnosing	Esophageal cancer	Unknown	27.9	36.05	34.8	36.82
S1003	Male	68	Diagnosed	normal	NA	26.24	45	45	45
S1004	Male	68	Diagnosing	Esophageal cancer	III	29.31	34.27	45	45
S1005	Male	39	Diagnosing	benign esophageal diseases	NA	26.21	45	45	45
S1006	Female	69	Diagnosing	Esophageal cancer	I	26.25	45	45	45
S1007	Female	57	Diagnosing	benign esophageal diseases	NA	26.3	45	45	45
S1008	Female	50	Diagnosing	benign esophageal diseases	NA	26.34	45	45	45
S1009	Female	66	Diagnosing	Esophageal cancer	I	26.24	45	45	45
S1010	Male	59	Diagnosed	normal	NA	26.26	45	45	45
S1011	Male	43	Diagnosing	benign esophageal diseases	NA	26.3	45	45	45
S1012	Female	73	Diagnosing	benign esophageal diseases	NA	26.43	45	45	45
S1013	Female	48	Diagnosed	normal	NA	29.12	45	45	45
S1014	Male	65	/	gastric cancer	/	29.2	45	45	45
S1015	Female	69	Diagnosing	Esophageal cancer	II	29.11	45	45	45
S1016	Male	51	Diagnosed	normal	NA	29.14	45	45	45
S1017	Male	62	Diagnosing	Esophageal cancer	III	29.19	45	45	45
S1018	Female	55	Diagnosed	normal	NA	29.12	45	45	45
S1019	Female	52	Diagnosing	benign esophageal diseases	NA	29.12	45	45	45
S1020	Female	48	/	breast cancer	/	28.15	45	45	45
S1021	Female	31	/	breast cancer	/	29.29	45	45	45
S1022	Female	43	/	breast cancer	/	29.21	45	45	45
S1023	Female	47	/	breast cancer	/	28.29	45	45	45
S1024	Female	50	/	breast cancer	/	28.15	45	45	45
S1025	Male	68	Diagnosing	benign esophageal diseases	NA	29.24	45	45	45
S1026	Male	74	Diagnosing	Esophageal cancer	Unknown	28.03	36.88	45	36.19
S1027	Female	59	/	liver cancer	/	25.53	45	45	45
S1028	Female	33	/	breast cancer	/	25.64	45	45	45
S1029	Female	72	/	breast cancer	/	25.51	45	45	45
S1030	Male	61	Diagnosing	Esophageal cancer	0	25.64	45	45	45
S1031	Female	49	/	breast cancer	/	25.63	45	45	45
S1032	Male	65	Diagnosing	Esophageal cancer	0	25.61	45	45	45
S1033	Male	75	Diagnosing	benign esophageal diseases	NA	25.45	45	45	45
S1034	Male	71	Diagnosing	Esophageal cancer	III	29.76	45	45	36.23
S1035	Male	71	Diagnosing	Esophageal cancer	III	29.18	35.59	36.5	36.25
S1036	Female	65	/	lung cancer	/	25.69	45	45	45
S1037	Female	49	/	breast cancer	/	25.55	45	45	45
S1038	Female	49	/	breast cancer	/	25.46	45	45	45
S1039	Female	72	/	breast cancer	/	25.57	45	45	45
S1040	Female	46	/	breast cancer	/	25.57	45	45	45
S1041	Female	48	/	breast cancer	/	25.72	45	45	45
S1042	Female	48	/	breast cancer	/	25.52	45	45	45
S1043	Male	68	Diagnosing	Esophageal cancer	III	27.93	36.51	45	36.57
S1044	Female	52	/	breast cancer	/	25.7	45	45	45
S1045	Female	46	/	breast cancer	/	29.04	45	45	45
S1046	Female	78	/	breast cancer	/	28.97	45	45	45
S1047	Female	63	/	breast cancer	/	29	45	45	45
S1048	Male	51	Diagnosed	normal	NA	28.92	38.27	45	45
S1049	Male	62	Diagnosing	benign esophageal diseases	NA	27.34	45	45	45
S1050	Male	65	Diagnosing	benign esophageal diseases	NA	28.34	40.41	45	45
S1051	Female	40	/	colorectal cancer	/	29.96	45	45	45
S1052	Female	60	/	breast cancer	/	28.88	45	45	45
S1053	Male	56	/	liver cancer	/	27.95	45	45	45
S1054	Male	70	/	liver cancer	/	27.65	45	41.47	45
S1055	Male	66	Diagnosing	Esophageal cancer	IV	25.14	38.46	45	27.58
S1056	Female	60	/	breast cancer	/	29.19	45	45	45
S1057	Female	57	/	breast cancer	/	28.73	45	45	45
S1058	Male	55	Diagnosing	Esophageal cancer	I	28.04	33.36	36.59	33.78
S1059	Male	61	/	colorectal cancer	/	29.28	45	45	40.61
S1060	Female	74	Diagnosed	normal	NA	27.93	45	45	45
S1061	Female	51	Diagnosing	benign esophageal diseases	NA	29.19	45	45	45
S1062	Female	69	/	colorectal cancer	/	28.07	45	45	38.58
S1063	Male	56	Diagnosing	Esophageal cancer	Unknown	28.39	38.11	45	40.07
S1064	Male	61	Diagnosing	Esophageal cancer	III	28.05	37.02	45	45
S1065	Male	58	Diagnosing	Esophageal cancer	Unknown	29.31	38.93	39.08	45
S1066	Female	60	Diagnosed	normal	NA	28.76	45	45	45
S1067	Male	59	Diagnosed	normal	NA	26.51	45	45	45
S1068	Male	56	Diagnosing	Esophageal cancer	III	27.94	35.29	45	35.87
S1069	Female	52	Diagnosed	normal	NA	26.42	45	45	45
S1070	Female	61	Diagnosing	Esophageal cancer	0	29.1	45	45	39.17
S1071	Male	50	/	colorectal cancer	/	28.52	45	45	37.41
S1072	Male	65	/	colorectal cancer	/	26.53	45	45	45
S1073	Female	66	Diagnosing	Esophageal cancer	Unknown	28.36	45	36.53	37.02
S1074	Male	47	/	liver cancer	/	29.08	45	45	35.46
S1075	Male	62	Diagnosing	Esophageal cancer	Unknown	28.71	35.54	45	45
S1076	Male	66	Diagnosing	Esophageal cancer	Unknown	28.21	35.53	45	45
S1077	Male	55	Diagnosing	Esophageal cancer	Unknown	28.37	45	45	36.14
S1078	Female	70	/	colorectal cancer	/	29.92	45	45	36.42
S1079	Female	69	/	liver cancer	/	27.72	45	45	45
S1080	Male	73	Diagnosing	benign esophageal diseases	NA	26.39	45	45	45
S1081	Female	57	Diagnosing	Esophageal cancer	Unknown	29.1	35.4	45	45
S1082	Male	49	Diagnosing	benign esophageal diseases	NA	27.38	45	45	45
S1083	Male	59	Diagnosing	benign esophageal diseases	NA	26.51	45	45	45
S1084	Female	55	/	colorectal cancer	/	26.51	45	45	45
S1085	Male	65	Diagnosing	Esophageal cancer	Unknown	28.3	35.78	34.38	38.11
S1086	Male	59	Diagnosing	Esophageal cancer	IV	27.2	45	45	33.44
S1087	Male	55	Diagnosing	Esophageal cancer	0	27.21	33.19	45	33.11
S1088	Male	74	Diagnosing	Esophageal cancer	III	25.22	32.68	34.31	35.03
S1089	Male	64	Diagnosing	Esophageal cancer	III	26.12	36.2	37.45	38.97
S1090	Female	71	Diagnosed	Esophageal cancer	Unknown	26.05	36.71	37.48	45
S1091	Female	76	Diagnosing	Esophageal cancer	I	26.47	35.69	39.78	42.19
S1092	Male	69	Diagnosing	Esophageal cancer	III	26.41	37.65	38.92	45
S1093	Male	69	Diagnosing	benign esophageal diseases	NA	27.16	40.3	38.66	45
S1094	Male	70	Diagnosing	Esophageal cancer	III	26.63	38.14	45	39.45
S1095	Female	61	Diagnosing	Esophageal cancer	I	27.06	36.23	38.53	45
S1096	Female	63	Diagnosing	Esophageal cancer	IV	26.01	31.85	31.58	45
S1097	Male	62	Diagnosing	benign esophageal diseases	NA	26.33	45	45	45
S1098	Male	73	Diagnosing	Esophageal cancer	III	27.05	34.71	35.6	35.36
S1099	Male	57	Diagnosed	Esophageal cancer	0	26.3	37.01	38.25	45
S1100	Male	70	Diagnosing	Esophageal cancer	IV	25.76	45	45	36.46
S1101	Male	68	Diagnosed	Esophageal cancer	0	25.66	33.45	45	36.42
S1102	Female	77	Diagnosing	Esophageal cancer	III	25.92	34.79	37.18	35.7
S1103	Male	77	Diagnosed	Esophageal cancer	II	26.07	45	45	37.1
S1104	Male	68	Diagnosed	Esophageal cancer	0	25.71	45	36.77	45
S1105	Male	59	Diagnosing	Esophageal cancer	III	25.77	33.84	45	45
S1106	Male	69	/	gastric cancer	/	25.66	45	45	45
S1107	Female	69	/	gastric cancer	/	25.51	45	45	45
S1108	Male	67	Diagnosing	benign esophageal diseases	NA	27.62	44.87	45	45
S1109	Female	67	Diagnosed	normal	NA	28.95	45	45	45
S1110	Female	46	Diagnosed	normal	NA	30	43.71	45	45
S1111	Female	42	Diagnosed	normal	NA	29.4	45	45	45
S1112	Female	43	Diagnosed	normal	NA	28.47	45	45	45
S1113	Male	51	Diagnosed	normal	NA	27.06	45	45	45
S1114	Female	57	Diagnosing	normal	NA	29.12	45	45	45
S1115	Female	70	Diagnosing	benign esophageal diseases	NA	26.93	38.09	45	45
S1116	Female	61	Diagnosed	normal	NA	28.29	40.81	41.96	44.51
S1117	Female	50	Diagnosed	normal	NA	30.25	42.65	45	45
S1118	Female	52	Diagnosing	normal	NA	29.16	45	45	45
S1119	Male	42	Diagnosed	normal	NA	29.52	42.49	45	45
S1120	Female	54	Diagnosed	normal	NA	29.04	45	45	45
S1121	Female	43	Diagnosed	normal	NA	29.06	45	45	45
S1122	Male	70	Diagnosing	benign esophageal diseases	NA	29.8	39.92	45	45
S1123	Female	67	Diagnosing	benign esophageal diseases	NA	28.11	45	41.84	45
S1124	Female	44	Diagnosed	normal	NA	28.95	45	39.33	45
S1125	Male	75	Diagnosing	normal	NA	28.17	45	45	45
S1126	Female	50	Diagnosed	normal	NA	28.89	41.12	45	45
S1127	Female	49	Diagnosing	benign esophageal diseases	NA	29.48	45	45	45
S1128	Male	55	Diagnosed	normal	NA	27.61	45	40	45
S1129	Male	57	Diagnosing	benign esophageal diseases	NA	24.64	34.11	33.42	45
S1130	Male	71	Diagnosing	Esophageal cancer	0	26.74	45	45	31.18
S1131	Female	58	Diagnosing	benign esophageal diseases	NA	29.02	41.11	45	45
S1132	Female	46	Diagnosed	normal	NA	29.9	40.79	45	45
S1133	Female	51	Diagnosed	normal	NA	28.21	45	45	44.52
S1134	Male	49	Diagnosed	normal	NA	29.38	41.81	45	45
S1135	Male	41	Diagnosed	normal	NA	28.84	39.46	45	45
S1136	Male	71	Diagnosing	Esophageal cancer	III	29.31	37.72	35.16	43.31
S1137	Male	69	Diagnosed	normal	NA	28.31	45	41.98	45
S1138	Female	63	Diagnosed	normal	NA	29.18	45	40.98	45
S1139	Male	56	Diagnosed	normal	NA	30.16	39.4	38.08	43.41
S1140	Male	53	Diagnosed	normal	NA	28.67	40.57	41.82	42.69
S1141	Male	41	Diagnosed	normal	NA	27.2	45	45	45
S1142	Male	49	Diagnosing	benign esophageal diseases	NA	28.28	41.02	45	45
S1143	Female	53	Diagnosed	normal	NA	29.64	45	40.34	45
S1144	Female	66	Diagnosed	normal	NA	29.17	45	42.6	45
S1145	Female	48	Diagnosed	normal	NA	28.64	39.83	45	45
S1146	Female	76	Diagnosing	benign esophageal diseases	NA	26.37	29.39	27.6	29.7
S1147	Female	46	Diagnosed	normal	NA	29.84	41.64	42.07	45
S1148	Female	55	Diagnosed	normal	NA	28.36	45	45	45
S1149	Female	42	Diagnosing	benign esophageal diseases	NA	33.04	45	45	45
S1150	Male	43	Diagnosing	benign esophageal diseases	NA	27.62	45	41.23	45
S1151	Female	56	Diagnosed	normal	NA	32.65	45	45	45
S1152	Female	48	Diagnosed	normal	NA	28.25	45	45	45
S1153	Female	57	Diagnosed	normal	NA	28.66	45	40.96	45
S1154	Female	50	Diagnosed	normal	NA	27.9	45	45	45
S1155	Male	48	Diagnosing	benign esophageal diseases	NA	29.6	45	45	45
S1156	Female	60	Diagnosed	normal	NA	28.43	45	45	45
S1157	Female	58	Diagnosed	normal	NA	29.02	39.14	41.27	45
S1158	Male	58	Diagnosed	normal	NA	28.24	45	44.08	45
S1159	Female	65	Diagnosed	normal	NA	30.2	45	45	45
S1160	Male	44	Diagnosed	normal	NA	29.05	45	40.8	45
S1161	Female	44	Diagnosed	normal	NA	27.37	45	45	45
S1162	Male	64	Diagnosing	Esophageal cancer	I	27.48	40.9	37.34	44.3
S1163	Female	57	Diagnosed	normal	NA	28.39	45	40.35	45
S1164	Female	57	Diagnosed	normal	NA	29.33	45	43.81	45
S1165	Female	47	Diagnosed	normal	NA	27.92	45	45	45
S1166	Male	50	Diagnosing	normal	NA	27.93	45	44.35	45
S1167	Male	57	/	gastric cancer	/	28.09	38.51	41.67	45
S1168	Female	63	/	gastric cancer	/	28.28	45	41.79	45
S1169	Male	33	Diagnosing	benign esophageal diseases	NA	28.07	45	41.92	45
S1170	Female	68	Diagnosing	benign esophageal diseases	NA	28.02	45	45	45
S1171	Male	40	Diagnosing	benign esophageal diseases	NA	28.19	45	45	45
S1172	Male	65	Diagnosing	benign esophageal diseases	NA	28.29	39.51	44.91	45
S1173	Male	77	Diagnosed	normal	NA	26.47	45	45	45
S1174	Female	71	Diagnosed	normal	NA	26.57	45	45	45
S1175	Female	58	Diagnosing	benign esophageal diseases	NA	26.61	45	45	45
S1176	Male	90	Diagnosing	benign esophageal diseases	NA	26.6	45	45	45
S1177	Male	77	Diagnosed	normal	NA	26.52	45	45	45
S1178	Male	42	Diagnosing	normal	NA	26.56	45	45	45
S1179	Female	48	/	breast cancer	/	26.56	45	45	45
S1180	Female	65	Diagnosed	normal	NA	26.48	45	45	45
S1181	Male	60	/	liver cancer	/	27.06	45	45	45
S1182	Male	65	Diagnosing	benign esophageal diseases	NA	26.95	45	45	45
S1183	Female	38	/	breast cancer	/	26.93	45	45	45
S1184	Male	54	Diagnosing	benign esophageal diseases	NA	26.94	45	45	45
S1185	Female	58	Diagnosing	benign esophageal diseases	NA	26.91	45	45	45
S1186	Male	53	Diagnosing	benign esophageal diseases	NA	27.02	45	45	45
S1187	Female	57	Diagnosed	Esophageal cancer	II	26.83	45	45	45
S1188	Male	35	/	colorectal cancer	/	27.28	38.61	37.77	37.99
S1189	Male	61	/	liver cancer	/	26.92	45	45	45
S1190	Male	81	Diagnosing	Esophageal cancer	IV	27.21	40.8	36.61	39.35
S1191	Male	49	Diagnosing	Esophageal cancer	III	27.19	38.6	36.55	38.95
S1192	Male	84	Diagnosing	Esophageal cancer	IV	27.12	36.75	35.61	36.16
S1193	Male	81	/	lung cancer	/	26.84	45	45	45
S1194	Male	62	Diagnosing	benign esophageal diseases	NA	27.05	45	45	45
S1195	Male	67	Diagnosing	benign esophageal diseases	NA	26.93	45	45	45
S1196	Female	40	/	breast cancer	/	27.08	45	45	45
S1197	Male	64	/	colorectal cancer	/	26.86	45	45	45
S1198	Male	67	Diagnosed	normal	NA	26.91	45	45	45
S1199	Female	64	Diagnosing	Esophageal cancer	Unknown	27.08	35.56	33.96	35.33
S1200	Female	58	Diagnosing	benign esophageal diseases	NA	26.92	45	45	45
S1201	Male	53	Diagnosing	benign esophageal diseases	NA	26.97	45	45	45
S1202	Male	65	Diagnosing	benign esophageal diseases	NA	26.91	45	45	45
S1203	Female	55	Diagnosing	Esophageal cancer	I	27.24	45	39.29	45
S1204	Female	62	Diagnosing	benign esophageal diseases	NA	27.6	45	45	45
S1205	Female	63	Diagnosing	benign esophageal diseases	NA	28.12	38.99	37.93	45
S1206	Male	61	Diagnosed	normal	NA	27.93	41.21	45	45
S1207	Male	61	Diagnosed	normal	NA	29.22	45	45	45
S1208	Male	62	Diagnosed	normal	NA	28.24	45	45	45
S1209	Male	51	Diagnosing	benign esophageal diseases	NA	27.7	45	45	45
S1210	Female	61	Diagnosing	benign esophageal diseases	NA	27.08	39.53	39.61	45
S1211	Female	58	Diagnosed	normal	NA	27.5	45	37.73	45
S1212	Male	59	Diagnosing	benign esophageal diseases	NA	28.02	38.71	44.8	44.66
S1213	Female	56	Diagnosed	normal	NA	28.11	45	45	45
S1214	Female	57	Diagnosed	normal	NA	30.05	45	45	45
S1215	Male	62	Diagnosed	Esophageal cancer	0	29.52	34.44	35.02	45
S1216	Female	56	Diagnosed	normal	NA	30.02	45	45	45
S1217	Female	55	Diagnosing	benign esophageal diseases	NA	30.18	45	45	45
S1218	Male	65	Diagnosing	benign esophageal diseases	NA	29.99	45	45	45
S1219	Male	69	Diagnosed	normal	NA	30.16	45	45	45
S1220	Female	75	Diagnosing	Esophageal cancer	I	29.43	34.49	35.37	45
S1221	Male	60	Diagnosing	benign esophageal diseases	NA	30.06	45	45	45
S1222	Female	66	Diagnosed	normal	NA	29.85	45	45	45
S1223	Male	58	Diagnosing	normal	NA	30.02	45	45	45
S1224	Male	67	Diagnosing	benign esophageal diseases	NA	28.09	38.42	40.3	45
S1225	Male	65	Diagnosing	benign esophageal diseases	NA	29.5	40.13	45	45
S1226	Male	68	/	lung cancer	/	27.71	38.53	40.75	45
S1227	Male	70	Diagnosed	Esophageal cancer	III	28.28	39.55	39.04	42.13
S1228	Male	54	Diagnosing	Esophageal cancer	0	30.51	40.86	45	45
S1229	Male	69	Diagnosing	benign esophageal diseases	NA	29.31	45	45	45
S1230	Female	40	Diagnosing	benign esophageal diseases	NA	28.67	45	45	45
S1231	Male	76	Diagnosed	Esophageal cancer	III	31.25	45	40.07	45
S1232	Female	58	Diagnosing	benign esophageal diseases	NA	29.94	45	38.84	45
S1233	Male	53	Diagnosing	benign esophageal diseases	NA	29.79	45	38.98	45
S1234	Male	61	Diagnosing	benign esophageal diseases	NA	33.84	45	45	45
S1235	Male	65	Diagnosing	Esophageal cancer	IV	30.95	45	37.13	42.77
S1236	Male	64	Diagnosed	normal	NA	30.85	45	45	45
S1237	Female	66	Diagnosed	normal	NA	30.88	45	45	45
S1238	Male	48	Diagnosing	benign esophageal diseases	NA	30.96	45	45	45
S1239	Male	54	Diagnosing	benign esophageal diseases	NA	30.92	45	45	45
S1240	Male	50	Diagnosed	normal	NA	30.78	45	45	45
S1241	Male	64	Diagnosing	benign esophageal diseases	NA	31	45	45	45
S1242	Male	63	Diagnosed	normal	NA	30.79	45	45	45
S1243	Male	61	Diagnosed	normal	NA	28.13	33.29	33.87	36.51
S1244	Female	69	Diagnosed	normal	NA	30.95	45	45	45
S1245	Female	58	Diagnosed	normal	NA	31.85	45	45	45
S1246	Female	70	Diagnosing	benign esophageal diseases	NA	31.04	45	45	45
S1247	Male	37	Diagnosing	benign esophageal diseases	NA	30.93	45	45	45
S1248	Female	65	Diagnosed	normal	NA	30.71	45	45	45
S1249	Male	51	Diagnosed	normal	NA	30.98	45	45	45
S1250	Male	64	Diagnosed	normal	NA	30.99	45	45	45
S1251	Male	55	Diagnosed	normal	NA	30.91	45	45	45
S1252	Female	54	Diagnosed	normal	NA	31.08	45	45	45
S1253	Male	52	Diagnosing	benign esophageal diseases	NA	30.88	45	45	45
S1254	Male	66	Diagnosed	normal	NA	28.6	44.13	45	45
S1255	Male	52	Diagnosing	benign esophageal diseases	NA	29.2	45	42.03	45
S1256	Male	64	Diagnosed	normal	NA	31.35	45	45	45
S1257	Male	42	Diagnosing	benign esophageal diseases	NA	29.26	38.1	45	45
S1258	Female	63	Diagnosed	normal	NA	28.25	36.94	40.04	45
S1259	Female	71	Diagnosed	normal	NA	30.44	45	45	45
S1260	Female	62	Diagnosed	Esophageal cancer	I	27.56	33.25	33.58	35.38
S1261	Male	57	Diagnosed	Esophageal cancer	IV	28.02	37.04	37.13	43.08
S1262	Male	66	Diagnosing	benign esophageal diseases	NA	28.69	45	45	45
S1263	Female	61	Diagnosed	normal	NA	28.72	45	45	45
S1264	Male	66	Diagnosed	Esophageal cancer	II	29.14	37.79	39.68	42.64
S1265	Male	69	Diagnosed	Esophageal cancer	III	29.5	45	45	45
S1266	Male	68	Diagnosing	benign esophageal diseases	NA	28.54	45	39.18	45
S1267	Male	59	Diagnosing	benign esophageal diseases	NA	28.44	45	40.62	45
S1268	Female	78	Diagnosing	benign esophageal diseases	NA	28.59	38.47	45	45
S1269	Female	38	Diagnosing	benign esophageal diseases	NA	28.59	43.91	40.84	45
S1270	Male	60	Diagnosing	benign esophageal diseases	NA	29.45	38.93	40.32	45
S1271	Male	70	Diagnosing	benign esophageal diseases	NA	27.72	45	39	45
S1272	Female	63	Diagnosing	benign esophageal diseases	NA	27.55	44.5	45	45
S1273	Female	57	Diagnosing	benign esophageal diseases	NA	26.14	45	39.32	45
S1274	Male	39	Diagnosing	benign esophageal diseases	NA	28.56	45	38.97	45
S1275	Male	52	Diagnosing	benign esophageal diseases	NA	27.7	45	38.57	45
S1276	Female	70	Diagnosing	benign esophageal diseases	NA	28.75	45	39.24	45
S1277	Male	31	Diagnosing	benign esophageal diseases	NA	29.75	45	45	45
S1278	Male	65	Diagnosing	benign esophageal diseases	NA	28.89	45	45	45
S1279	Male	35	Diagnosing	benign esophageal diseases	NA	28.22	38.79	45	45
S1280	Male	51	/	gastric cancer	/	29.27	40.45	45	45
S1281	Female	56	/	colorectal cancer	/	28.08	39.42	45	45
S1282	Female	72	Diagnosing	benign esophageal diseases	NA	28.97	40.4	45	45
S1283	Male	21	Diagnosing	benign esophageal diseases	NA	27.24	45	45	45
S1284	Male	74	Diagnosing	benign esophageal diseases	NA	29.06	45	45	45
S1285	Male	57	Diagnosing	benign esophageal diseases	NA	27.96	45	45	45
S1286	Male	60	Diagnosing	benign esophageal diseases	NA	27.92	45	45	45
S1287	Male	55	Diagnosing	benign esophageal diseases	NA	27.81	45	45	45
S1288	Male	54	Diagnosing	benign esophageal diseases	NA	29.37	45	44.91	45
S1289	Male	56	Diagnosing	benign esophageal diseases	NA	29.51	45	45	45
S1290	Male	58	Diagnosing	benign esophageal diseases	NA	28.75	41.97	45	45
S1291	Male	31	Diagnosing	benign esophageal diseases	NA	28.67	45	45	45
S1292	Female	52	Diagnosing	benign esophageal diseases	NA	27.4	45	45	45
S1293	Male	71	Diagnosing	benign esophageal diseases	NA	27.69	41.8	45	45
S1294	Male	31	Diagnosing	benign esophageal diseases	NA	27.71	45	45	45
S1295	Female	44	Diagnosing	benign esophageal diseases	NA	28.22	38.87	38.26	45
S1296	Male	50	Diagnosing	benign esophageal diseases	NA	29.73	45	45	45
S1297	Male	65	Diagnosing	benign esophageal diseases	NA	28.01	45	45	45
S1298	Male	58	Diagnosing	benign esophageal diseases	NA	27.64	45	45	45
S1299	Male	57	Diagnosing	benign esophageal diseases	NA	27.78	45	45	45
S1300	Female	61	Diagnosing	benign esophageal diseases	NA	29.96	44.08	45	45
S1301	Male	66	Diagnosing	benign esophageal diseases	NA	30.01	40.11	45	45
S1302	Male	47	Diagnosing	benign esophageal diseases	NA	29.88	39.84	45	45
S1303	Male	27	Diagnosing	benign esophageal diseases	NA	29.98	41.64	45	45
S1304	Male	49	Diagnosing	benign esophageal diseases	NA	29.44	45	45	45
S1305	Male	41	Diagnosing	benign esophageal diseases	NA	30.53	41.53	45	45
S1306	Male	41	Diagnosing	benign esophageal diseases	NA	28.06	38.73	45	45
S1307	Male	55	Diagnosing	benign esophageal diseases	NA	29.44	45	45	45
S1308	Male	37	Diagnosing	benign esophageal diseases	NA	29.09	39.18	45	45
S1309	Male	47	Diagnosing	benign esophageal diseases	NA	30.76	45	45	45
S1310	Male	33	Diagnosing	benign esophageal diseases	NA	29.9	45	45	45
S1311	Male	44	Diagnosing	benign esophageal diseases	NA	29.82	45	45	45
S1312	Male	26	Diagnosing	benign esophageal diseases	NA	29.57	45	45	45
S1313	Male	61	Diagnosing	benign esophageal diseases	NA	29.39	45	45	45
S1314	Male	54	Diagnosing	benign esophageal diseases	NA	29.82	45	41.29	43.82
S1315	Male	46	Diagnosing	benign esophageal diseases	NA	30.36	45	45	45
S1316	Male	37	Diagnosing	benign esophageal diseases	NA	29.59	45	45	45
S1317	Male	45	Diagnosing	benign esophageal diseases	NA	30.16	45	45	45
S1318	Male	28	Diagnosing	benign esophageal diseases	NA	30.28	45	45	45
S1319	Female	58	Diagnosing	benign esophageal diseases	NA	27.58	45	42.6	45
S1320	Male	61	Diagnosing	benign esophageal diseases	NA	27.81	45	45	45
S1321	Male	49	Diagnosing	benign esophageal diseases	NA	27.64	39.56	41	45
S1322	Male	30	Diagnosing	benign esophageal diseases	NA	27.55	45	45	45
S1323	Female	41	Diagnosing	benign esophageal diseases	NA	28.55	45	43.56	45
S1324	Male	40	Diagnosing	benign esophageal diseases	NA	27.31	37.59	45	45
S1325	Female	39	Diagnosing	benign esophageal diseases	NA	27.35	45	42.29	45
S1326	Male	48	Diagnosing	benign esophageal diseases	NA	28.02	45	45	45
S1327	Male	39	Diagnosing	benign esophageal diseases	NA	28.02	45	45	45
S1328	Male	42	Diagnosing	benign esophageal diseases	NA	26.68	45	39.57	45
S1329	Male	56	Diagnosing	benign esophageal diseases	NA	27.21	45	45	45
S1330	Male	33	Diagnosing	benign esophageal diseases	NA	27.71	38.88	45	45
S1331	Male	72	Diagnosed	Esophageal cancer	II	30.17	41.93	39.34	40.73
S1332	Male	84	Diagnosing	Esophageal cancer	II	28.93	44.16	38.38	38.33
S1333	Male	56	Diagnosing	Esophageal cancer	III	32.23	45	45	43.9
S1334	Male	64	Diagnosing	Esophageal cancer	IV	28.42	41.05	41.33	42.43
S1335	Male	63	Diagnosed	Esophageal cancer	IV	28.41	40.17	39.13	37.51
S1336	Female	72	Diagnosing	Esophageal cancer	II	29.7	45	39.53	45
S1337	Female	39	Diagnosed	normal	NA	30.33	42.28	45	45
S1338	Male	72	Diagnosing	Esophageal cancer	III	28.09	38.39	39.22	37.76
S1339	Male	67	Diagnosed	Esophageal cancer	IV	28.81	44.63	35.86	39.61
S1340	Male	63	Diagnosed	Esophageal cancer	III	30.19	39.84	45	40.61
S1341	Female	66	Diagnosing	Esophageal cancer	IV	28.55	44.94	38.34	45
S1342	Female	70	Diagnosing	Esophageal cancer	III	29.07	38.12	37.06	45
S1343	Male	62	Diagnosed	normal	NA	26.38	45	38.77	45
S1344	Male	61	Diagnosing	Esophageal cancer	IV	25.18	34.68	29.16	28.95
S1345	Male	64	Diagnosing	Esophageal cancer	II	26.76	36.74	36.07	35.87
S1346	Male	76	Diagnosing	Esophageal cancer	Unknown	26.64	45	36.91	38.51
S1347	Male	61	/	gastric cancer	/	23.92	30.43	33.59	45
S1348	Female	65	Diagnosing	Esophageal cancer	II	27.11	36.91	36.67	38.35
S1349	Male	67	Diagnosing	Esophageal cancer	0	28.14	45	45	45
S1350	Female	50	/	breast cancer	/	28.02	45	45	45
S1351	Female	70	/	breast cancer	/	28.65	38.87	39.82	45
S1352	Female	43	Diagnosed	normal	NA	28.26	45	44.74	45
S1353	Male	62	Diagnosing	Esophageal cancer	III	28.48	45	34.1	45
S1354	Female	53	/	breast cancer	/	27.03	38.08	37.96	45
S1355	Female	46	/	breast cancer	/	28.47	39.58	39.63	45
S1356	Male	63	Diagnosing	Esophageal cancer	III	27.69	39.53	36.52	45
S1357	Female	44	/	breast cancer	/	30.16	45	39.23	45
S1358	Male	56	Diagnosing	benign esophageal diseases	NA	27.2	45	45	45
S1359	Male	73	Diagnosing	Esophageal cancer	III	25.26	38.01	36.82	45
S1360	Male	61	Diagnosing	Esophageal cancer	III	27.06	37.69	38.09	37.09
S1361	Male	57	Diagnosing	Esophageal cancer	IV	26.58	35.55	34.55	37.08
S1362	Female	50	Diagnosed	normal	NA	26.84	45	43.04	45
S1363	Male	53	Diagnosed	normal	NA	27.01	45	45	45
S1364	Female	67	Diagnosing	benign esophageal diseases	NA	26.89	42.89	37.16	45
S1365	Female	32	/	breast cancer	/	27.03	45	37.77	45
S1366	Male	58	Diagnosing	Esophageal cancer	III	26.58	35.28	34.1	35.24
S1367	Male	76	Diagnosing	Esophageal cancer	II	26.57	35.59	33.5	35.53
S1368	Female	69	Diagnosing	benign esophageal diseases	NA	26.87	45	39.36	45
S1369	Male	63	/	liver cancer	/	25.99	45	45	45
S1370	Female	76	Diagnosing	Esophageal cancer	IV	28.26	35.39	45	45
S1371	Male	59	/	colorectal cancer	/	26.61	45	45	34.45
S1372	Female	58	/	colorectal cancer	/	26.01	45	45	45
S1373	Female	65	Diagnosing	Esophageal cancer	II	26.3	45	45	33.24
S1374	Female	56	/	lung cancer	/	26.1	45	45	45
S1375	Male	68	/	colorectal cancer	/	25.87	45	45	45
S1376	Male	59	/	colorectal cancer	/	28.13	45	45	35.37
S1377	Male	46	/	liver cancer	/	25.94	45	45	45
S1378	Male	60	/	lung cancer	/	26.07	45	45	45
S1379	Male	75	/	lung cancer	/	26.07	45	45	45
S1380	Male	55	Diagnosed	Esophageal cancer	IV	26.38	34.2	33.59	45
S1381	Male	79	/	gastric cancer	/	26.04	45	45	45
S1382	Male	78	Diagnosed	Esophageal cancer	Unknown	26.79	34.54	34.22	35.66
S1383	Male	74	Diagnosing	Esophageal cancer	I	25.97	45	45	45
S1384	Male	71	Diagnosing	Esophageal cancer	IV	28.1	34.49	45	45
S1385	Female	87	Diagnosing	Esophageal cancer	III	25.18	37.5	35.29	30.41
S1386	Male	68	/	liver cancer	/	26.15	40.4	45	45
S1387	Female	64	/	liver cancer	/	27.9	43.24	39.72	45
S1388	Female	69	Diagnosing	benign esophageal diseases	NA	26.25	45	45	45
S1389	Male	58	Diagnosing	benign esophageal diseases	NA	26.2	45	45	45
S1390	Male	40	Diagnosed	normal	NA	26.22	45	45	45
S1391	Male	69	Diagnosing	Esophageal cancer	IV	26.03	33.01	32.97	32.76
S1392	Male	65	Diagnosed	normal	NA	26.27	45	45	45
S1393	Male	41	Diagnosed	normal	NA	26.23	45	45	45
S1394	Male	70	Diagnosing	Esophageal cancer	III	26.1	32.83	32.89	33.05
S1395	Male	61	Diagnosing	Esophageal cancer	I	25.38	45	45	45
S1396	Female	66	Diagnosing	Esophageal cancer	I	27.16	37.35	31.94	32.97
S1397	Female	59	Diagnosed	normal	NA	26.45	45	45	45
S1398	Male	60	Diagnosing	Esophageal cancer	III	27.28	37.81	32.08	32.78
S1399	Male	63	Diagnosing	benign esophageal diseases	NA	25.68	45	45	45
S1400	Male	68	Diagnosed	Esophageal cancer	IV	26.29	39.32	39.35	37.21
S1401	Male	66	/	gastric cancer	/	28.77	41.62	40.99	45
S1402	Male	58	Diagnosed	normal	NA	27.71	45	45	45
S1403	Male	58	Diagnosed	normal	NA	26.09	45	45	45
S1404	Female	59	Diagnosing	Esophageal cancer	I	29.42	34.32	45	45
S1405	Male	86	Diagnosing	Esophageal cancer	III	26.35	34.21	45	45
S1406	Male	67	Diagnosing	Esophageal cancer	II	27.51	45	33.36	36.05
S1407	Male	71	Diagnosing	Esophageal cancer	IV	26.35	33.43	45	45
S1408	Male	71	Diagnosed	Esophageal cancer	IV	27.49	34.46	45	34.45
S1409	Male	66	Diagnosing	benign esophageal diseases	NA	26.09	45	45	45
S1410	Male	69	Diagnosing	Esophageal cancer	III	26.32	34.19	45	45
S1411	Female	66	Diagnosed	normal	NA	26.03	45	45	45
S1412	Male	69	Diagnosing	Esophageal cancer	III	27.28	45	45	35.93
S1413	Male	63	Diagnosing	Esophageal cancer	II	27.41	45	45	34.07
S1414	Male	65	Diagnosing	benign esophageal diseases	NA	26.16	45	45	45
S1415	Male	68	Diagnosed	Esophageal cancer	III	26.98	34.86	45	34.2
S1416	Female	69	/	colorectal cancer	/	28.31	45	45	36
S1417	Female	66	Diagnosing	Esophageal cancer	IV	27.08	36.78	36.71	35.08
S1418	Male	74	/	gastric cancer	/	24.62	37.69	36.94	45
S1419	Male	68	Diagnosing	Esophageal cancer	IV	27.96	38.52	33.82	45
S1420	Female	60	Diagnosing	Esophageal cancer	I	26.97	37.34	45	39.06
S1421	Male	69	Diagnosed	normal	NA	28.14	45	45	45
S1422	Male	82	Diagnosing	benign esophageal diseases	NA	30.63	45	45	45
S1423	Male	63	/	liver cancer	/	26.1	45	45	45
S1424	Male	59	Diagnosing	Esophageal cancer	II	26.3	45	45	45
S1425	Female	72	/	colorectal cancer	/	28.44	45	45	35.88
S1426	Male	68	Diagnosed	normal	NA	26.32	45	45	45
S1427	Male	66	Diagnosing	Esophageal cancer	IV	30.03	35.95	45	35.58
S1428	Male	64	Diagnosed	normal	NA	26.41	45	45	45
S1429	Male	63	Diagnosing	benign esophageal diseases	NA	26.19	45	45	45

## Sheet: Supplementary Table 4
Supplementary Table 4. The sensitivity preformance of MDM in different age groups.
Age	Number	Positive number	Sensitivity	95%CI
40-50	27	24	0.8889	0.7194~0.9615
50-60	175	149	0.8514	0.7912~0.8965
60-70	296	249	0.8412	0.7952~0.8784
70-80	129	114	0.8837	0.8170~0.9282
80+	14	12	0.8571	0.6005~0.9599

## Sheet: Supplementary Table 5
Supplementary Table 5. The sensitivity preformance of MDM in different tumor differentiation groups.
Tumor differentiation	Number	Positive number	Sensetivity	95%CI
Low differentiated	85	69	0.8118	0.7159~0.8807
Medium-low differentiation	37	34	0.9189	0.7870~0.9720
Medium differentiated	184	164	0.8913	0.8381~0.9285
Medium-high differentiation	13	12	0.9231	0.6669~0.9863
High differentiated	20	17	0.85	0.6396~0.9476
Unknown	302	252	0.8344	0.7883~0.8721
